# Supplementary material for: Poly[aqua­(μ11-4,6-dihy­droxy­benzene-1,3-disulfonato)­dipotassium]
Source: Acta Crystallogr Sect E Struct Rep Online. 2011 Nov 12;67(Pt 12):m1745. doi: 10.1107/S1600536811047210 (PMC3238653; doi:10.1107/S1600536811047210)
Supplement: Supplementary file 1 [file e-67-m1745-sup1.cif]

##############################################################################
#                                                                            #
# This CIF contains the data in a paper accepted for publication in          #
# Acta Crystallographica Section E. It conforms to the requirements of       #
# Notes for Authors for Acta Crystallographica Section E, and has been       #
# peer reviewed under the auspices of the IUCr Commission on Journals.       #
#                                                                            #
# Full details of the Crystallographic Information File format               #
# are given in the paper "The Crystallographic Information File (CIF):       #
# a New Standard Archive File for Crystallography" by S. R. Hall, F. H.      #
# Allen and I. D. Brown [Acta Cryst. (1991), A47, 655-685].                  #
#                                                                            #
# The current version of the core CIF dictionary is obtainable from          #
# ftp://ftp.iucr.org/pub/cif_core.dic.                                       #
#                                                                            #
# Software is freely available for graphical display of the structure(s)     #
# in this CIF. For information consult the CIF software page                 #
# http://www.iucr.org/resources/cif/software.                                #
#                                                                            #
# This file may be used for bona fide research purposes within the           #
# scientific community so long as proper attribution is given to the journal # 
# article from which it was obtained.                                        #
#                                                                            #
##############################################################################
data_I
_audit_creation_method     'SHELXL97'
_chemical_name_systematic
;
Poly[aqua(\m~11~-4,6-dihydroxybenzene-1,3-disulfonato)dipotassium]
;
_chemical_name_common     ?
_chemical_formula_moiety     'C6 H6 K2 O9 S2'
_chemical_formula_sum     'C6 H6 K2 O9 S2'
_chemical_formula_iupac     '[K2 (C6 H4 O8 S2) (H2 O)]'
_chemical_formula_weight     364.43
_chemical_melting_point     ?
_symmetry_cell_setting     monoclinic
_symmetry_space_group_name_H-M     'P 21/c'
_symmetry_space_group_name_Hall     '-P 2ybc'
loop_
    _symmetry_equiv_pos_as_xyz
    'x, y, z'
    '-x, y+1/2, -z+1/2'
    '-x, -y, -z'
    'x, -y-1/2, z-1/2'
_cell_length_a     7.3427(3)
_cell_length_b     11.5194(5)
_cell_length_c     14.6331(6)
_cell_angle_alpha     90.00
_cell_angle_beta     100.4950(10)
_cell_angle_gamma     90.00
_cell_volume     1217.01(9)
_cell_formula_units_Z     4
_cell_measurement_reflns_used     2637
_cell_measurement_theta_min     2.26
_cell_measurement_theta_max     27.38
_cell_measurement_temperature     292(2)
_exptl_crystal_description     block
_exptl_crystal_colour     colorless
_exptl_crystal_size_max     0.334
_exptl_crystal_size_mid     0.200
_exptl_crystal_size_min     0.174
_exptl_crystal_density_diffrn     1.989
_exptl_crystal_density_meas     ?
_exptl_crystal_density_method     'not measured'
_exptl_crystal_F_000     736
_exptl_absorpt_coefficient_mu     1.160
_exptl_absorpt_correction_type     multi-scan
_exptl_absorpt_process_details     '(SADABS; Sheldrick, 1996)'
_exptl_absorpt_correction_T_min     0.753
_exptl_absorpt_correction_T_max     0.816
_exptl_special_details
;
;
_diffrn_ambient_temperature     292(2)
_diffrn_radiation_type     MoK\a
_diffrn_radiation_wavelength     0.71073
_diffrn_radiation_source     'fine-focus sealed tube'
_diffrn_radiation_monochromator     graphite
_diffrn_measurement_device_type     'Bruker SMART APEXII CCD area-detector'
_diffrn_measurement_method     '\f and \w scans'
_diffrn_detector_area_resol_mean     ?
_diffrn_reflns_number     6519
_diffrn_reflns_av_R_equivalents     0.0128
_diffrn_reflns_av_sigmaI/netI     0.0141
_diffrn_reflns_theta_min     2.26
_diffrn_reflns_theta_max     26.00
_diffrn_reflns_theta_full     26.00
_diffrn_measured_fraction_theta_max     0.994
_diffrn_measured_fraction_theta_full     0.994
_diffrn_reflns_limit_h_min     -9
_diffrn_reflns_limit_h_max     8
_diffrn_reflns_limit_k_min     -14
_diffrn_reflns_limit_k_max     14
_diffrn_reflns_limit_l_min     -13
_diffrn_reflns_limit_l_max     18
_diffrn_standards_number     0
_diffrn_standards_interval_count     0
_diffrn_standards_interval_time     0
_diffrn_standards_decay_%     0
_refine_special_details
;
Refinement of <i>F</i>^2^ against ALL reflections. The weighted <i>R</i>-factor
<i>wR</i> and goodness of fit <i>S</i> are based on <i>F</i>^2^, conventional
<i>R</i>-factors <i>R</i> are based on <i>F</i>, with <i>F</i> set to zero for
negative <i>F</i>^2^. The threshold expression of <i>F</i>^2^ >
\s(<i>F</i>^2^) is used only for calculating <i>R</i>-factors(gt) <i>etc</i>.
and is not relevant to the choice of reflections for refinement.
<i>R</i>-factors based on <i>F</i>^2^ are statistically about twice as large
as those based on <i>F</i>, and <i>R</i>- factors based on ALL data will be
even larger.
;
_reflns_number_total     2365
_reflns_number_gt     2164
_reflns_threshold_expression     I>2sigma(I)
_refine_ls_structure_factor_coef     Fsqd
_refine_ls_matrix_type     full
_refine_ls_R_factor_all     0.0263
_refine_ls_R_factor_gt     0.0239
_refine_ls_wR_factor_gt     0.0693
_refine_ls_wR_factor_ref     0.0705
_refine_ls_goodness_of_fit_ref     1.081
_refine_ls_restrained_S_all     1.081
_refine_ls_number_reflns     2365
_refine_ls_number_parameters     173
_refine_ls_number_restraints     0
_refine_ls_hydrogen_treatment     constr
_refine_ls_weighting_scheme     calc
_refine_ls_weighting_details
         'calc w=1/[\s^2^(Fo^2^)+(0.0436P)^2^+0.4024P] where P=(Fo^2^+2Fc^2^)/3'
_atom_sites_solution_hydrogens     geom
_atom_sites_solution_primary     direct
_atom_sites_solution_secondary     difmap
_refine_ls_shift/su_max     0.000
_refine_ls_shift/su_mean     0.000
_refine_diff_density_max     0.382
_refine_diff_density_min     -0.334
_refine_ls_extinction_method     'SHELXL97 (Sheldrick, 2008)'
_refine_ls_extinction_coef     0.0022(7)
_refine_ls_extinction_expression
                                  'Fc^*^=kFc[1+0.001xFc^2^\l^3^/sin(2\q)]^-1/4^'
loop_
    _atom_type_symbol
    _atom_type_description
    _atom_type_scat_dispersion_real
    _atom_type_scat_dispersion_imag
    _atom_type_scat_source
    'C' 'C' 0.0033 0.0016
                         'International Tables Vol C Tables 4.2.6.8 and 6.1.1.4'
    'H' 'H' 0.0000 0.0000
                         'International Tables Vol C Tables 4.2.6.8 and 6.1.1.4'
    'K' 'K' 0.2009 0.2494
                         'International Tables Vol C Tables 4.2.6.8 and 6.1.1.4'
    'O' 'O' 0.0106 0.0060
                         'International Tables Vol C Tables 4.2.6.8 and 6.1.1.4'
    'S' 'S' 0.1246 0.1234
                         'International Tables Vol C Tables 4.2.6.8 and 6.1.1.4'
_computing_data_collection     'APEX2 (Bruker, 2007)'
_computing_cell_refinement     'SAINT (Bruker, 2007)'
_computing_data_reduction     'SAINT (Bruker, 2007)'
_computing_structure_solution     'SHELXS97 (Sheldrick, 2008)'
_computing_structure_refinement     'SHELXL97 (Sheldrick, 2008)'
_computing_molecular_graphics     'SHELXTL (Sheldrick, 2008)'
_computing_publication_material     'SHELXTL (Sheldrick, 2008)'
loop_
    _atom_site_type_symbol
    _atom_site_label
    _atom_site_fract_x
    _atom_site_fract_y
    _atom_site_fract_z
    _atom_site_U_iso_or_equiv
    _atom_site_adp_type
    _atom_site_calc_flag
    _atom_site_refinement_flags
    _atom_site_occupancy
    _atom_site_symmetry_multiplicity
    _atom_site_disorder_assembly
    _atom_site_disorder_group
    K K1 0.65409(5) 0.13314(3) 0.49915(3) 0.03113(13) Uani d . 1 1 . .
    K K2 0.92404(6) 0.02144(4) 0.28049(3) 0.03374(13) Uani d . 1 1 . .
    S S1 0.44515(6) 0.00084(4) 0.26286(3) 0.02489(13) Uani d . 1 1 . .
    S S2 0.13059(5) 0.32694(3) 0.01439(3) 0.02338(13) Uani d . 1 1 . .
    O O1 0.0057(2) 0.32564(11) -0.07575(9) 0.0390(3) Uani d . 1 1 . .
    O O2 0.03127(18) 0.35943(11) 0.08772(10) 0.0349(3) Uani d . 1 1 . .
    O O3 0.29405(18) 0.39641(11) 0.01473(10) 0.0372(3) Uani d . 1 1 . .
    O O4 0.5722(2) -0.09468(13) 0.25379(10) 0.0431(4) Uani d . 1 1 . .
    O O5 0.5404(2) 0.10174(12) 0.30606(9) 0.0401(3) Uani d . 1 1 . .
    O O6 0.29385(19) -0.03620(13) 0.30678(9) 0.0410(3) Uani d . 1 1 . .
    O O7 0.0959(2) 0.11766(12) -0.12326(9) 0.0381(3) Uani d . 1 1 . .
    H H7A 0.0522 0.1834 -0.1271 0.046 Uiso d R 1 1 . .
    O O8 0.3915(2) -0.15510(11) 0.08903(10) 0.0383(3) Uani d . 1 1 . .
    H H8A 0.4576 -0.1604 0.1404 0.046 Uiso d R 1 1 . .
    O O9 0.8087(4) 0.21939(16) 0.19154(15) 0.0948(8) Uani d . 1 1 . .
    H H9A 0.7450 0.2678 0.2163 0.114 Uiso d R 1 1 . .
    H H9B 0.8358 0.2336 0.1386 0.114 Uiso d R 1 1 . .
    C C1 0.2023(2) 0.18131(14) 0.03585(11) 0.0225(3) Uani d . 1 1 . .
    C C2 0.1799(2) 0.09683(15) -0.03415(11) 0.0254(4) Uani d . 1 1 . .
    C C3 0.2454(2) -0.01451(15) -0.01379(12) 0.0292(4) Uani d . 1 1 . .
    H H3A 0.2321 -0.0700 -0.0607 0.035 Uiso calc R 1 1 . .
    C C4 0.3303(2) -0.04435(14) 0.07530(12) 0.0258(3) Uani d . 1 1 . .
    C C5 0.3490(2) 0.03891(14) 0.14670(11) 0.0233(3) Uani d . 1 1 . .
    C C6 0.2866(2) 0.15100(14) 0.12554(12) 0.0241(3) Uani d . 1 1 . .
    H H6A 0.3015 0.2069 0.1722 0.029 Uiso calc R 1 1 . .
loop_
    _atom_site_aniso_label
    _atom_site_aniso_U_11
    _atom_site_aniso_U_22
    _atom_site_aniso_U_33
    _atom_site_aniso_U_12
    _atom_site_aniso_U_13
    _atom_site_aniso_U_23
    K1 0.0284(2) 0.0278(2) 0.0368(2) -0.00127(15) 0.00475(16) 0.00329(15)
    K2 0.0373(2) 0.0326(2) 0.0297(2) 0.00037(16) 0.00155(17) -0.00276(16)
    S1 0.0255(2) 0.0254(2) 0.0225(2) 0.00017(16) 0.00132(16) 0.00241(15)
    S2 0.0237(2) 0.0199(2) 0.0257(2) 0.00147(15) 0.00221(16) 0.00099(15)
    O1 0.0470(8) 0.0309(7) 0.0329(7) 0.0074(6) -0.0093(6) 0.0026(6)
    O2 0.0364(7) 0.0305(7) 0.0402(8) 0.0088(5) 0.0131(6) -0.0009(5)
    O3 0.0319(7) 0.0263(7) 0.0538(9) -0.0039(5) 0.0092(6) 0.0049(6)
    O4 0.0458(8) 0.0437(8) 0.0363(7) 0.0193(7) -0.0020(6) 0.0016(6)
    O5 0.0492(8) 0.0366(7) 0.0291(7) -0.0113(6) -0.0071(6) 0.0010(6)
    O6 0.0364(7) 0.0531(9) 0.0349(7) -0.0057(6) 0.0100(6) 0.0096(6)
    O7 0.0549(9) 0.0336(7) 0.0219(6) 0.0099(6) -0.0029(6) -0.0033(5)
    O8 0.0521(8) 0.0218(6) 0.0366(7) 0.0081(6) -0.0033(6) -0.0020(5)
    O9 0.178(3) 0.0389(10) 0.0766(14) 0.0139(13) 0.0474(15) 0.0119(9)
    C1 0.0222(8) 0.0205(8) 0.0249(8) 0.0014(6) 0.0041(6) 0.0008(6)
    C2 0.0259(8) 0.0279(9) 0.0220(8) 0.0002(7) 0.0029(6) -0.0012(7)
    C3 0.0343(10) 0.0250(9) 0.0269(9) 0.0011(7) 0.0023(7) -0.0073(7)
    C4 0.0270(8) 0.0202(8) 0.0300(9) 0.0001(7) 0.0046(7) -0.0015(7)
    C5 0.0233(8) 0.0236(8) 0.0223(8) 0.0002(6) 0.0019(6) 0.0007(6)
    C6 0.0256(8) 0.0224(8) 0.0234(8) -0.0004(6) 0.0019(6) -0.0036(6)
_geom_special_details
;
All e.s.d.'s (except the e.s.d. in the dihedral angle between two l.s. planes)
are estimated using the full covariance matrix. The cell e.s.d.'s are taken
into account individually in the estimation of e.s.d.'s in distances, angles
and torsion angles; correlations between e.s.d.'s in cell parameters are only
used when they are defined by crystal symmetry. An approximate (isotropic)
treatment of cell e.s.d.'s is used for estimating e.s.d.'s involving l.s.
planes.
;
loop_
    _geom_bond_atom_site_label_1
    _geom_bond_atom_site_label_2
    _geom_bond_site_symmetry_2
    _geom_bond_distance
    _geom_bond_publ_flag
    K1 O3 4_566 2.7160(14) ?
    K1 O8 2_655 2.7514(13) ?
    K1 O3 2_645 2.7660(14) ?
    K1 O5 . 2.8200(14) ?
    K1 O2 4_666 2.8372(14) ?
    K1 O6 3_656 3.0104(14) ?
    K1 O1 4_666 3.0207(16) ?
    K1 O9 4_566 3.307(2) ?
    K1 S2 4_666 3.4954(6) ?
    K2 O2 2_645 2.6607(14) ?
    K2 O9 . 2.6851(19) ?
    K2 O1 4_666 2.7256(13) ?
    K2 O6 1_655 2.7535(15) ?
    K2 O7 3_655 2.7856(13) ?
    K2 O4 . 2.8720(16) ?
    K2 O5 . 3.0521(16) ?
    K2 S1 . 3.4867(6) ?
    S1 O5 . 1.4417(13) ?
    S1 O6 . 1.4455(14) ?
    S1 O4 . 1.4641(14) ?
    S1 C5 . 1.7729(16) ?
    S2 O3 . 1.4418(13) ?
    S2 O2 . 1.4519(13) ?
    S2 O1 . 1.4628(13) ?
    S2 C1 . 1.7691(16) ?
    S2 K1 4_465 3.4954(6) ?
    O1 K2 4_465 2.7256(13) ?
    O1 K1 4_465 3.0207(16) ?
    O2 K2 2_655 2.6607(14) ?
    O2 K1 4_465 2.8372(14) ?
    O3 K1 4_565 2.7160(14) ?
    O3 K1 2_655 2.7660(14) ?
    O6 K2 1_455 2.7535(15) ?
    O6 K1 3_656 3.0104(14) ?
    O7 C2 . 1.359(2) ?
    O7 K2 3_655 2.7856(13) ?
    O7 H7A . 0.8204 ?
    O8 C4 . 1.356(2) ?
    O8 K1 2_645 2.7514(13) ?
    O8 H8A . 0.8194 ?
    O9 K1 4_565 3.307(2) ?
    O9 H9A . 0.8500 ?
    O9 H9B . 0.8502 ?
    C1 C6 . 1.390(2) ?
    C1 C2 . 1.401(2) ?
    C2 C3 . 1.383(2) ?
    C3 C4 . 1.382(2) ?
    C3 H3A . 0.9300 ?
    C4 C5 . 1.406(2) ?
    C5 C6 . 1.386(2) ?
    C6 H6A . 0.9300 ?
loop_
    _geom_angle_atom_site_label_1
    _geom_angle_atom_site_label_2
    _geom_angle_atom_site_label_3
    _geom_angle_site_symmetry_1
    _geom_angle_site_symmetry_3
    _geom_angle
    _geom_angle_publ_flag
    O3 K1 O8 4_566 2_655 96.50(4) ?
    O3 K1 O3 4_566 2_645 91.82(4) ?
    O8 K1 O3 2_655 2_645 147.81(5) ?
    O3 K1 O5 4_566 . 87.31(5) ?
    O8 K1 O5 2_655 . 69.84(4) ?
    O3 K1 O5 2_645 . 79.60(4) ?
    O3 K1 O2 4_566 4_666 148.16(4) ?
    O8 K1 O2 2_655 4_666 102.29(4) ?
    O3 K1 O2 2_645 4_666 85.83(4) ?
    O5 K1 O2 . 4_666 123.22(4) ?
    O3 K1 O6 4_566 3_656 80.36(4) ?
    O8 K1 O6 2_655 3_656 139.02(4) ?
    O3 K1 O6 2_645 3_656 73.03(4) ?
    O5 K1 O6 . 3_656 149.45(4) ?
    O2 K1 O6 4_666 3_656 68.57(4) ?
    O3 K1 O1 4_566 4_666 163.66(4) ?
    O8 K1 O1 2_655 4_666 74.31(4) ?
    O3 K1 O1 2_645 4_666 89.44(4) ?
    O5 K1 O1 . 4_666 76.90(4) ?
    O2 K1 O1 4_666 4_666 48.18(4) ?
    O6 K1 O1 3_656 4_666 115.50(4) ?
    O3 K1 O9 4_566 4_566 100.44(5) ?
    O8 K1 O9 2_655 4_566 86.41(5) ?
    O3 K1 O9 2_645 4_566 122.58(5) ?
    O5 K1 O9 . 4_566 155.78(5) ?
    O2 K1 O9 4_666 4_566 55.98(6) ?
    O6 K1 O9 3_656 4_566 54.73(5) ?
    O1 K1 O9 4_666 4_566 92.56(5) ?
    O3 K1 S2 4_566 4_666 171.66(4) ?
    O8 K1 S2 2_655 4_666 87.03(3) ?
    O3 K1 S2 2_645 4_666 89.13(3) ?
    O5 K1 S2 . 4_666 101.01(3) ?
    O2 K1 S2 4_666 4_666 23.71(3) ?
    O6 K1 S2 3_656 4_666 92.00(3) ?
    O1 K1 S2 4_666 4_666 24.59(2) ?
    O9 K1 S2 4_566 4_666 72.17(5) ?
    O3 K1 K1 4_566 3_656 46.45(3) ?
    O8 K1 K1 2_655 3_656 133.97(3) ?
    O3 K1 K1 2_645 3_656 45.37(3) ?
    O5 K1 K1 . 3_656 80.54(3) ?
    O2 K1 K1 4_666 3_656 123.52(3) ?
    O6 K1 K1 3_656 3_656 70.68(3) ?
    O1 K1 K1 4_666 3_656 132.54(3) ?
    O9 K1 K1 4_566 3_656 121.30(4) ?
    S2 K1 K1 4_666 3_656 133.906(18) ?
    O3 K1 K2 4_566 . 128.22(3) ?
    O8 K1 K2 2_655 . 87.08(3) ?
    O3 K1 K2 2_645 . 63.75(3) ?
    O5 K1 K2 . . 45.71(3) ?
    O2 K1 K2 4_666 . 78.64(3) ?
    O6 K1 K2 3_656 . 126.89(3) ?
    O1 K1 K2 4_666 . 39.58(2) ?
    O9 K1 K2 4_566 . 131.33(5) ?
    S2 K1 K2 4_666 . 59.350(11) ?
    K1 K1 K2 3_656 . 96.882(15) ?
    O3 K1 K2 4_566 3_756 116.87(3) ?
    O8 K1 K2 2_655 3_756 135.14(3) ?
    O3 K1 K2 2_645 3_756 64.45(3) ?
    O5 K1 K2 . 3_756 136.03(3) ?
    O2 K1 K2 4_666 3_756 35.17(3) ?
    O6 K1 K2 3_656 3_756 37.85(3) ?
    O1 K1 K2 4_666 3_756 78.24(3) ?
    O9 K1 K2 4_566 3_756 59.97(4) ?
    S2 K1 K2 4_666 3_756 56.355(10) ?
    K1 K1 K2 3_656 3_756 90.518(14) ?
    K2 K1 K2 . 3_756 93.795(11) ?
    O2 K2 O9 2_645 . 158.97(6) ?
    O2 K2 O1 2_645 4_666 85.02(4) ?
    O9 K2 O1 . 4_666 80.27(6) ?
    O2 K2 O6 2_645 1_655 75.01(4) ?
    O9 K2 O6 . 1_655 119.25(7) ?
    O1 K2 O6 4_666 1_655 88.58(5) ?
    O2 K2 O7 2_645 3_655 100.15(4) ?
    O9 K2 O7 . 3_655 97.10(5) ?
    O1 K2 O7 4_666 3_655 168.61(5) ?
    O6 K2 O7 1_655 3_655 83.04(4) ?
    O2 K2 O4 2_645 . 76.18(4) ?
    O9 K2 O4 . . 97.64(7) ?
    O1 K2 O4 4_666 . 118.17(5) ?
    O6 K2 O4 1_655 . 138.28(4) ?
    O7 K2 O4 3_655 . 73.09(4) ?
    O2 K2 O5 2_645 . 96.80(4) ?
    O9 K2 O5 . . 65.50(6) ?
    O1 K2 O5 4_666 . 77.75(4) ?
    O6 K2 O5 1_655 . 164.73(4) ?
    O7 K2 O5 3_655 . 111.39(4) ?
    O4 K2 O5 . . 47.96(4) ?
    O2 K2 S1 2_645 . 89.74(3) ?
    O9 K2 S1 . . 78.29(6) ?
    O1 K2 S1 4_666 . 100.27(3) ?
    O6 K2 S1 1_655 . 161.72(4) ?
    O7 K2 S1 3_655 . 89.95(3) ?
    O4 K2 S1 . . 24.24(3) ?
    O5 K2 S1 . . 24.33(3) ?
    O2 K2 K1 2_645 . 71.35(3) ?
    O9 K2 K1 . . 87.63(5) ?
    O1 K2 K1 4_666 . 44.92(3) ?
    O6 K2 K1 1_655 . 123.37(3) ?
    O7 K2 K1 3_655 . 146.39(3) ?
    O4 K2 K1 . . 73.30(3) ?
    O5 K2 K1 . . 41.41(3) ?
    S1 K2 K1 . . 58.329(11) ?
    O2 K2 K1 2_645 3_756 37.90(3) ?
    O9 K2 K1 . 3_756 144.42(6) ?
    O1 K2 K1 4_666 3_756 70.77(3) ?
    O6 K2 K1 1_655 3_756 42.14(3) ?
    O7 K2 K1 3_655 3_756 107.18(3) ?
    O4 K2 K1 . 3_756 113.91(3) ?
    O5 K2 K1 . 3_756 124.94(3) ?
    S1 K2 K1 . 3_756 126.161(14) ?
    K1 K2 K1 . 3_756 86.205(11) ?
    O5 S1 O6 . . 113.19(9) ?
    O5 S1 O4 . . 112.30(9) ?
    O6 S1 O4 . . 111.87(9) ?
    O5 S1 C5 . . 107.31(8) ?
    O6 S1 C5 . . 107.16(8) ?
    O4 S1 C5 . . 104.37(8) ?
    O5 S1 K2 . . 60.70(6) ?
    O6 S1 K2 . . 146.47(6) ?
    O4 S1 K2 . . 53.65(6) ?
    C5 S1 K2 . . 105.92(6) ?
    O3 S2 O2 . . 112.60(8) ?
    O3 S2 O1 . . 113.16(9) ?
    O2 S2 O1 . . 110.63(8) ?
    O3 S2 C1 . . 107.76(8) ?
    O2 S2 C1 . . 106.66(8) ?
    O1 S2 C1 . . 105.53(8) ?
    O3 S2 K1 . 4_465 138.60(6) ?
    O2 S2 K1 . 4_465 51.80(6) ?
    O1 S2 K1 . 4_465 59.22(6) ?
    C1 S2 K1 . 4_465 113.46(6) ?
    S2 O1 K2 . 4_465 134.67(8) ?
    S2 O1 K1 . 4_465 96.20(7) ?
    K2 O1 K1 4_465 4_465 95.50(4) ?
    S2 O2 K2 . 2_655 134.76(8) ?
    S2 O2 K1 . 4_465 104.48(7) ?
    K2 O2 K1 2_655 4_465 106.93(4) ?
    S2 O3 K1 . 4_565 138.81(8) ?
    S2 O3 K1 . 2_655 132.27(8) ?
    K1 O3 K1 4_565 2_655 88.18(4) ?
    S1 O4 K2 . . 102.11(8) ?
    S1 O5 K1 . . 125.04(8) ?
    S1 O5 K2 . . 94.98(7) ?
    K1 O5 K2 . . 92.88(4) ?
    S1 O6 K2 . 1_455 133.23(8) ?
    S1 O6 K1 . 3_656 123.58(7) ?
    K2 O6 K1 1_455 3_656 100.01(4) ?
    C2 O7 K2 . 3_655 129.60(11) ?
    C2 O7 H7A . . 109.4 ?
    K2 O7 H7A 3_655 . 120.9 ?
    C4 O8 K1 . 2_645 139.13(11) ?
    C4 O8 H8A . . 109.4 ?
    K1 O8 H8A 2_645 . 111.4 ?
    K2 O9 K1 . 4_565 151.40(8) ?
    K2 O9 H9A . . 120.0 ?
    K1 O9 H9A 4_565 . 84.0 ?
    K2 O9 H9B . . 120.0 ?
    K1 O9 H9B 4_565 . 39.3 ?
    H9A O9 H9B . . 120.0 ?
    C6 C1 C2 . . 119.26(15) ?
    C6 C1 S2 . . 118.21(12) ?
    C2 C1 S2 . . 122.52(13) ?
    O7 C2 C3 . . 116.73(15) ?
    O7 C2 C1 . . 123.46(15) ?
    C3 C2 C1 . . 119.80(15) ?
    C4 C3 C2 . . 120.87(16) ?
    C4 C3 H3A . . 119.6 ?
    C2 C3 H3A . . 119.6 ?
    O8 C4 C3 . . 117.02(15) ?
    O8 C4 C5 . . 123.15(15) ?
    C3 C4 C5 . . 119.83(15) ?
    C6 C5 C4 . . 119.06(15) ?
    C6 C5 S1 . . 120.16(13) ?
    C4 C5 S1 . . 120.76(13) ?
    C5 C6 C1 . . 121.14(15) ?
    C5 C6 H6A . . 119.4 ?
    C1 C6 H6A . . 119.4 ?
loop_
    _geom_hbond_atom_site_label_D
    _geom_hbond_atom_site_label_H
    _geom_hbond_atom_site_label_A
    _geom_hbond_site_symmetry_A
    _geom_hbond_distance_DH
    _geom_hbond_distance_HA
    _geom_hbond_distance_DA
    _geom_hbond_angle_DHA
    O8 H8A O4 1_555 0.82 1.88 2.625(2) 151
    O7 H7A O1 1_555 0.82 1.86 2.613(2) 152
    O9 H9A O6 2_655 0.85 2.29 2.916(2) 130
    O9 H9B O2 1_655 0.85 2.26 2.913(3) 134
data_global
_journal_date_recd_electronic     2011-10-10
_journal_date_accepted     2011-11-08
_journal_name_full     'Acta Crystallographica, Section E'
_journal_year     2011
_journal_volume     67
_journal_issue     12
_journal_page_first     m1745
_journal_page_last     m1745
_journal_paper_category     QM
_journal_coeditor_code     VM2127
_publ_contact_author_name     'Yong-Rong Xie'
_publ_contact_author_address
;
Key Laboratory of Jiangxi University for Functional Materials Chemistry,
College of Chemistry and Chemical Engineering,
Gannan Normal University,
Ganzhou 341000,
People's Republic of China
;
_publ_contact_author_email     'yongrongxie@yahoo.com.cn'
_publ_contact_author_fax     '86 0797 8386036'
_publ_contact_author_phone     '86 0797 8268653'
_publ_section_title
;
Poly[aqua(\m~11~-4,6-dihydroxybenzene-1,3-disulfonato)dipotassium]
;
loop_
    _publ_author_name
    _publ_author_footnote
    _publ_author_address
    'Xie, Zhu-Lin' .
;
School of Chemistry and Chemical Engineering, University of Jinan,
Jinan 250022,
People's Republic of China
;
    'Lai, Wu-Leng' .
;
Key Laboratory of Jiangxi University for Functional Materials Chemistry,
College of Chemistry and Chemical Engineering,
Gannan Normal University,
Ganzhou 341000,
People's Republic of China
;
    'Yang, Rui-Qing' .
;
Key Laboratory of Jiangxi University for Functional Materials Chemistry,
College of Chemistry and Chemical Engineering,
Gannan Normal University,
Ganzhou 341000,
People's Republic of China
;
    'Xie, Yong-Rong' .
;
Key Laboratory of Jiangxi University for Functional Materials Chemistry,
College of Chemistry and Chemical Engineering,
Gannan Normal University,
Ganzhou 341000,
People's Republic of China
;
