# Supplementary material for: Poly[aqua­(μ11-4,6-dihy­droxy­benzene-1,3-disulfonato)­dipotassium]
Source: Acta Crystallogr Sect E Struct Rep Online. 2011 Nov 12;67(Pt 12):m1745. doi: 10.1107/S1600536811047210 (PMC3238653; doi:10.1107/S1600536811047210)
Supplement: Supplementary file 2 [file e-67-m1745-Isup2.hkl]

# 
# h,k,l, Fc-squared, Fo-squared, sigma(Fo-squared) and status flag 
# 
data_I
_shelx_title ' 1 in P2(1)/c                     P21/c' 
_shelx_refln_list_code          4 
_shelx_F_calc_maximum      192.28 
_exptl_crystal_F_000       736.00 
_reflns_d_resolution_high  0.8108 
 
loop_ 
 _symmetry_equiv_pos_as_xyz 
 'x, y, z' 
 '-x, y+1/2, -z+1/2' 
 '-x, -y, -z' 
 'x, -y-1/2, z-1/2' 
 
_cell_length_a     7.3427 
_cell_length_b    11.5194 
_cell_length_c    14.6331 
_cell_angle_alpha  90.000 
_cell_angle_beta  100.495 
_cell_angle_gamma  90.000 
 
_shelx_F_squared_multiplier     1.000 
 
loop_ 
 _refln_index_h 
 _refln_index_k 
 _refln_index_l 
 _refln_F_squared_calc 
 _refln_F_squared_meas 
 _refln_F_squared_sigma 
 _refln_observed_status 
   1   0   0       28.39       31.67      1.20 o 
   2   0   0      144.98      138.20      3.34 o 
   3   0   0     2627.87     2981.39     40.74 o 
   4   0   0     1768.88     1747.88     25.91 o 
   5   0   0     1133.36     1123.91     18.70 o 
   6   0   0        3.29        2.25      2.65 o 
   7   0   0       53.37       67.76      5.40 o 
   8   0   0      255.95      276.69      7.03 o 
   1   1   0      403.41      433.92      3.86 o 
   2   1   0    11835.17    11964.09     79.35 o 
   3   1   0       29.39       20.66      1.37 o 
   4   1   0       14.16       27.17      5.13 o 
   5   1   0      117.54      105.85      2.42 o 
   6   1   0      736.38      734.94      8.26 o 
   7   1   0       43.00       44.62      2.71 o 
   8   1   0      435.29      427.99      7.07 o 
   0   2   0    12373.18    12011.06    164.33 o 
   1   2   0     5826.59     5806.99     48.24 o 
   2   2   0     1337.42     1152.04      9.89 o 
   3   2   0      447.09      509.46      5.63 o 
   4   2   0      104.82       94.57      2.03 o 
   5   2   0      861.54      837.34      8.04 o 
   6   2   0     1304.43     1266.14     10.81 o 
   7   2   0       83.84       80.23      4.61 o 
   8   2   0     1136.78     1202.93     13.10 o 
   1   3   0       28.74       38.26      1.80 o 
   2   3   0     1462.91     1460.91     10.61 o 
   3   3   0      120.18      117.84      2.32 o 
   4   3   0      540.71      516.72      5.96 o 
   5   3   0      117.60      146.24      4.07 o 
   6   3   0        6.17        3.98      1.57 o 
   7   3   0        4.33        8.33      2.87 o 
   8   3   0      313.35      327.40      7.80 o 
   0   4   0     4154.02     4536.12     35.90 o 
   1   4   0      287.70      340.22      3.15 o 
   2   4   0      132.43       99.93      1.87 o 
   3   4   0     1909.67     1754.72     12.98 o 
   4   4   0      794.81      741.07      6.62 o 
   5   4   0       36.85       33.47      2.07 o 
   6   4   0     1859.75     1833.21     17.23 o 
   7   4   0        0.66        1.72      2.77 o 
   8   4   0      357.87      364.96     12.15 o 
   1   5   0     2324.98     2375.91     15.29 o 
   2   5   0    12682.58    12786.16    101.54 o 
   3   5   0        6.57        5.86      1.96 o 
   4   5   0      529.56      587.13      6.92 o 
   5   5   0      961.72      975.31     10.36 o 
   6   5   0      790.90      783.70      9.35 o 
   7   5   0       19.28       33.07      3.39 o 
   8   5   0      224.43      213.77     10.23 o 
   0   6   0    14634.00    14427.12    139.16 o 
   1   6   0     1250.90     1227.62     10.02 o 
   2   6   0     1188.78     1067.66     10.35 o 
   3   6   0       34.73       48.60      2.86 o 
   4   6   0      325.11      338.49      5.14 o 
   5   6   0       54.04       56.21      2.62 o 
   6   6   0       70.33       69.31      3.17 o 
   7   6   0       82.28       66.31      6.31 o 
   8   6   0       33.56       30.43      6.42 o 
   1   7   0       99.94      106.63      2.44 o 
   2   7   0       10.92       25.24     10.26 o 
   3   7   0        4.60        2.92      1.48 o 
   4   7   0      921.38      887.59      9.79 o 
   5   7   0     1323.80     1250.24     13.01 o 
   6   7   0       64.44       75.33      3.39 o 
   7   7   0        0.01        0.00      3.52 o 
   0   8   0     3391.13     3498.39     36.49 o 
   1   8   0     1591.76     1587.38     13.08 o 
   2   8   0      583.86      559.22      7.08 o 
   3   8   0      326.80      333.27      5.38 o 
   4   8   0       16.29       12.73      2.10 o 
   5   8   0       91.21       89.03      3.40 o 
   6   8   0      151.48      147.78      5.84 o 
   7   8   0      130.10      144.07      6.32 o 
   1   9   0     2859.06     2760.57     29.23 o 
   2   9   0       13.16       14.32      1.96 o 
   3   9   0      379.09      374.69      6.02 o 
   4   9   0      314.18      349.87      7.19 o 
   5   9   0      181.26      175.89      4.85 o 
   6   9   0       31.35       22.25      4.37 o 
   0  10   0      211.94      173.54      5.17 o 
   1  10   0      116.14      122.35      3.71 o 
   2  10   0      419.49      417.04      6.51 o 
   3  10   0     1718.21     1658.77     16.61 o 
   4  10   0      337.21      303.39      6.05 o 
   5  10   0        6.67       12.66      3.50 o 
   6  10   0      438.77      446.57     14.11 o 
   1  11   0      341.67      355.70      6.21 o 
   2  11   0      594.37      606.46      8.49 o 
   3  11   0       82.41       72.37      3.68 o 
   4  11   0      199.75      182.69      5.85 o 
   5  11   0       21.59       21.14      4.31 o 
   0  12   0      270.45      270.39     23.60 o 
   1  12   0        6.35        8.25      2.65 o 
   2  12   0      362.21      356.76      6.85 o 
   3  12   0     1281.41     1206.62     13.97 o 
   4  12   0       13.96        4.00      3.65 o 
   1  13   0      630.49      652.62      9.71 o 
   2  13   0       60.79       63.69      4.03 o 
   3  13   0        2.29        1.44      3.13 o 
   0  14   0       68.69       97.25      7.94 o 
   1  14   0      601.74      624.95     12.53 o 
  -8   1   1        4.14        3.78      2.16 o 
  -7   1   1       75.04       78.11      3.07 o 
  -6   1   1     1500.11     1460.05     15.44 o 
  -5   1   1       84.95       86.65      2.72 o 
  -4   1   1      476.29      471.63      6.42 o 
  -3   1   1     8918.01     9678.69     96.86 o 
  -2   1   1    24184.67    24666.66    185.21 o 
  -1   1   1        8.75        5.33      0.79 o 
   0   1   1     1425.76     1558.66      9.76 o 
   1   1   1      617.35      658.17      4.46 o 
   2   1   1     5099.42     4899.43     47.29 o 
   3   1   1      249.70      254.27      4.14 o 
   4   1   1     1859.09     1679.85     17.91 o 
   5   1   1     1013.64     1009.40     22.94 o 
   6   1   1       77.52       86.96      3.72 o 
   7   1   1      546.90      555.50      9.25 o 
   8   1   1       54.14       47.42      3.37 o 
  -8   2   1      678.66      669.47     15.68 o 
  -7   2   1      607.98      588.88      6.66 o 
  -6   2   1      464.15      465.19      6.97 o 
  -5   2   1      128.88      150.00      3.07 o 
  -4   2   1      108.57      151.18      2.74 o 
  -3   2   1       15.78       18.31      1.26 o 
  -2   2   1     1503.28     1415.16     10.22 o 
  -1   2   1      427.99      486.44      3.83 o 
   0   2   1      219.12      196.16      2.18 o 
   1   2   1      725.99      746.09      6.57 o 
   2   2   1     2363.52     2249.69     15.61 o 
   3   2   1      397.27      369.06      3.73 o 
   4   2   1      783.58      721.23      6.41 o 
   5   2   1      562.26      562.06      5.73 o 
   6   2   1      833.66      794.42      8.92 o 
   7   2   1       94.26      104.95      3.52 o 
   8   2   1      699.75      664.06     16.32 o 
  -8   3   1      486.01      500.65     13.61 o 
  -7   3   1      729.97      701.01      8.79 o 
  -6   3   1       44.55       45.09      2.40 o 
  -5   3   1       27.28       43.10      2.06 o 
  -4   3   1     5108.27     5126.44     40.95 o 
  -3   3   1     2297.89     2441.54     17.37 o 
  -2   3   1     2454.00     2315.75     21.13 o 
  -1   3   1     2730.95     2888.22     22.48 o 
   0   3   1     8737.65     9237.47     87.36 o 
   1   3   1       63.57       64.90      1.62 o 
   2   3   1     3090.30     3416.51     27.31 o 
   3   3   1     1648.68     1885.83     13.78 o 
   4   3   1      561.66      536.22      6.75 o 
   5   3   1      424.46      421.04      4.89 o 
   6   3   1     4084.76     3919.07     28.21 o 
   7   3   1      183.76      176.91      4.56 o 
   8   3   1      649.65      629.94     13.68 o 
  -8   4   1       54.89       68.41      6.57 o 
  -7   4   1       15.93        9.28      3.13 o 
  -6   4   1       41.86       48.93      2.62 o 
  -5   4   1       67.47       68.13      2.47 o 
  -4   4   1       20.93       31.88      1.40 o 
  -3   4   1     3299.13     3562.14     24.85 o 
  -2   4   1      100.50       73.27      2.81 o 
  -1   4   1        0.20        0.00      0.57 o 
   0   4   1       56.20       64.48      1.24 o 
   1   4   1      537.55      435.79      3.66 o 
   2   4   1     7476.62     7506.60     58.50 o 
   3   4   1     1897.88     2083.51     17.84 o 
   4   4   1      769.10      764.85      8.16 o 
   5   4   1      443.85      429.99      5.90 o 
   6   4   1      526.47      520.49      7.16 o 
   7   4   1      593.56      613.04     10.25 o 
   8   4   1       92.82       81.76      5.00 o 
  -8   5   1       64.65       62.79      6.82 o 
  -7   5   1        0.03        2.49      2.86 o 
  -6   5   1      441.23      423.87      6.39 o 
  -5   5   1      683.50      688.58      8.08 o 
  -4   5   1      995.92      934.63     12.22 o 
  -3   5   1     4300.77     4473.29     30.96 o 
  -2   5   1    13114.16    13072.97     88.22 o 
  -1   5   1     1987.60     1993.35     24.65 o 
   0   5   1      253.40      285.91      2.92 o 
   1   5   1     6797.42     7478.82     45.69 o 
   2   5   1      873.07      755.84      7.69 o 
   3   5   1      248.85      234.11      4.67 o 
   4   5   1     4658.23     4688.83     38.23 o 
   5   5   1      343.80      317.00      5.19 o 
   6   5   1      986.90      966.60     10.86 o 
   7   5   1     1175.57     1158.24     15.68 o 
   8   5   1       31.64       40.81      5.91 o 
  -8   6   1      386.11      365.66     12.77 o 
  -7   6   1      145.32      150.64      9.40 o 
  -6   6   1      260.96      260.37      5.27 o 
  -5   6   1      852.51      842.14      9.50 o 
  -4   6   1       70.59       60.97      3.47 o 
  -3   6   1       21.00       23.06      1.65 o 
  -2   6   1      138.12      152.21      2.25 o 
  -1   6   1     6822.28     6645.66     51.87 o 
   0   6   1     2767.31     2830.78     18.30 o 
   1   6   1       86.83       71.78      1.89 o 
   2   6   1     1575.96     1554.83     14.13 o 
   3   6   1       78.88       72.40      2.40 o 
   4   6   1      521.17      505.75      9.18 o 
   5   6   1     1007.30      989.83     10.81 o 
   6   6   1      112.01      106.70      3.66 o 
   7   6   1      255.15      242.31      6.97 o 
  -7   7   1      399.15      401.92     10.54 o 
  -6   7   1     1926.63     1895.32     23.12 o 
  -5   7   1      209.67      226.13      4.75 o 
  -4   7   1      769.05      792.39     12.20 o 
  -3   7   1      236.01      234.20      4.20 o 
  -2   7   1     2214.19     2337.72     20.35 o 
  -1   7   1       60.27       75.59      2.92 o 
   0   7   1     1935.92     1809.56     12.49 o 
   1   7   1      664.72      693.76      6.73 o 
   2   7   1     1598.10     1674.73     15.39 o 
   3   7   1      737.34      749.72      8.50 o 
   4   7   1     4052.64     4054.55     51.64 o 
   5   7   1      209.41      221.98      4.80 o 
   6   7   1       32.11       27.14      3.79 o 
   7   7   1       15.77       11.06      5.26 o 
  -7   8   1      210.95      235.66      7.71 o 
  -6   8   1      316.17      305.65     12.26 o 
  -5   8   1      131.57      129.20      4.00 o 
  -4   8   1      841.74      852.97      9.78 o 
  -3   8   1      823.40      817.86      9.27 o 
  -2   8   1     1989.97     2056.45     35.32 o 
  -1   8   1      559.49      594.99      7.19 o 
   0   8   1      190.57      199.55      3.46 o 
   1   8   1      478.67      475.89      5.61 o 
   2   8   1      130.31      136.01      3.45 o 
   3   8   1      202.32      223.91      4.46 o 
   4   8   1      161.96      140.85      5.04 o 
   5   8   1       27.26       25.08      2.58 o 
   6   8   1       98.44       97.53      4.74 o 
   7   8   1       23.91       23.61      6.06 o 
  -6   9   1      146.15      140.93      5.87 o 
  -5   9   1       58.77       55.45      4.05 o 
  -4   9   1      971.97      984.45     15.82 o 
  -3   9   1      762.02      696.31     13.60 o 
  -2   9   1        1.39        2.26      1.74 o 
  -1   9   1      658.30      650.82      8.00 o 
   0   9   1       24.03       25.81      1.80 o 
   1   9   1     4483.72     4398.84     32.18 o 
   2   9   1      521.06      548.19      7.40 o 
   3   9   1     1167.14     1191.05     12.63 o 
   4   9   1      226.31      221.67      8.12 o 
   5   9   1       92.26       86.46      3.74 o 
   6   9   1       73.66       78.14      5.09 o 
  -6  10   1        4.45        4.69      4.07 o 
  -5  10   1      531.54      538.80     10.65 o 
  -4  10   1      734.83      729.97     10.81 o 
  -3  10   1     1089.26     1098.20     12.23 o 
  -2  10   1       26.79       21.85      2.37 o 
  -1  10   1      325.89      309.01     11.98 o 
   0  10   1      463.96      440.87      5.85 o 
   1  10   1     1216.30     1131.35     12.80 o 
   2  10   1      109.66      116.51      3.88 o 
   3  10   1      642.81      697.12      9.13 o 
   4  10   1       14.79       12.87      2.66 o 
   5  10   1     1219.05     1195.70     13.73 o 
   6  10   1      421.93      435.30     10.03 o 
  -5  11   1      742.23      731.21     27.70 o 
  -4  11   1       96.84      106.61      5.45 o 
  -3  11   1      574.40      562.55      8.38 o 
  -2  11   1       32.90       35.80      2.91 o 
  -1  11   1      250.85      243.74      5.32 o 
   0  11   1       20.89       23.23      4.65 o 
   1  11   1       69.94       87.38      3.45 o 
   2  11   1      154.73      141.23      4.43 o 
   3  11   1       40.67       39.66      3.18 o 
   4  11   1      451.44      426.03      7.49 o 
   5  11   1        1.68        1.51      3.95 o 
  -4  12   1       68.05       73.20      7.42 o 
  -3  12   1        4.59        4.87      3.28 o 
  -2  12   1       61.40       64.59      4.84 o 
  -1  12   1      441.05      422.28      7.27 o 
   0  12   1      240.53      246.01      9.88 o 
   1  12   1        0.43        0.00      2.54 o 
   2  12   1      662.98      643.74      9.33 o 
   3  12   1       91.24       99.07      4.24 o 
   4  12   1      163.52      183.55      7.06 o 
  -3  13   1      349.29      392.13      9.62 o 
  -2  13   1       68.42       64.26      3.96 o 
  -1  13   1        5.27        7.09      3.06 o 
   0  13   1        3.31        4.64      3.01 o 
   1  13   1       77.78       86.62      4.17 o 
   2  13   1        0.55        0.78      3.03 o 
   3  13   1      150.04      153.92      5.33 o 
  -1  14   1      709.96      740.60     13.75 o 
   0  14   1      159.85      172.12      8.07 o 
   1  14   1        7.50        8.77      3.57 o 
  -8   0   2     1429.72     1440.43     41.11 o 
  -7   0   2        0.02        0.47      2.23 o 
  -6   0   2     5897.48     5755.04    105.55 o 
  -5   0   2       75.40       63.21      2.35 o 
  -4   0   2      324.26      293.90      6.57 o 
  -3   0   2     9122.53     9503.12    125.04 o 
  -2   0   2    36972.92    38472.62    415.02 o 
  -1   0   2    11835.22    11368.73    135.84 o 
   0   0   2     2033.38     1890.35     25.68 o 
   1   0   2      769.77      720.32     10.83 o 
   2   0   2     5077.41     5074.84     48.09 o 
   3   0   2      565.94      603.30     10.67 o 
   4   0   2     3381.24     3406.56     47.75 o 
   5   0   2      110.03      122.32      5.55 o 
   6   0   2     3123.68     3166.46     46.78 o 
   7   0   2       77.56       77.41      5.91 o 
   8   0   2     1552.44     1512.54     17.75 o 
  -8   1   2      266.55      237.27      6.41 o 
  -7   1   2      110.19      122.47      3.75 o 
  -6   1   2      908.76      897.73      9.27 o 
  -5   1   2      276.41      283.44      4.07 o 
  -4   1   2     1038.63     1116.14      9.86 o 
  -3   1   2       10.58       17.86      1.02 o 
  -2   1   2    33405.34    33456.10    910.98 o 
  -1   1   2     1373.02     1499.12     12.02 o 
   0   1   2        3.15        0.00      0.90 o 
   1   1   2     3604.00     3752.20     22.81 o 
   2   1   2     3908.24     3987.87     27.36 o 
   3   1   2       75.08       75.56      2.61 o 
   4   1   2       37.74       37.87      1.65 o 
   5   1   2        2.50        3.54      1.77 o 
   6   1   2      460.13      488.48     11.21 o 
   7   1   2        0.27        1.72      2.17 o 
   8   1   2      158.80      160.60      5.04 o 
  -8   2   2       32.86       40.19      5.48 o 
  -7   2   2       53.78       65.24      5.75 o 
  -6   2   2     1086.24     1056.85     13.00 o 
  -5   2   2      133.13      128.57      3.54 o 
  -4   2   2     1887.83     1926.13     19.64 o 
  -3   2   2      891.53      881.26      7.95 o 
  -2   2   2     6908.33     7335.84     56.25 o 
  -1   2   2       10.69        5.45      0.53 o 
   0   2   2    21993.49    21199.57    128.33 o 
   1   2   2      102.05       85.62      1.07 o 
   2   2   2    10509.55    10290.74     57.12 o 
   3   2   2       26.15       46.02      1.30 o 
   4   2   2       86.96       86.05      1.89 o 
   5   2   2      480.38      440.97      4.97 o 
   6   2   2      130.13      134.47      3.71 o 
   7   2   2      119.68      118.76      3.81 o 
   8   2   2      584.50      588.15      8.71 o 
  -8   3   2       64.06       68.99      6.31 o 
  -7   3   2        6.13        4.73      2.74 o 
  -6   3   2      292.98      288.41      7.19 o 
  -5   3   2      610.66      586.46      5.85 o 
  -4   3   2        1.55        3.04      0.96 o 
  -3   3   2     1975.46     2136.83     15.37 o 
  -2   3   2     2757.58     2823.68     19.62 o 
  -1   3   2       91.20       94.86      2.14 o 
   0   3   2     1569.67     1512.59      8.91 o 
   1   3   2      499.32      480.43      4.46 o 
   2   3   2      899.91      769.10      5.65 o 
   3   3   2      522.45      532.48      7.84 o 
   4   3   2      742.05      709.40      6.51 o 
   5   3   2      870.15      851.14      7.84 o 
   6   3   2       24.59       19.25      2.11 o 
   7   3   2       73.88       85.70      3.73 o 
   8   3   2      185.96      179.81      6.30 o 
  -8   4   2       23.68       19.30      5.33 o 
  -7   4   2        0.45        0.00      2.82 o 
  -6   4   2        0.10        3.62      2.45 o 
  -5   4   2       39.82       30.78      1.94 o 
  -4   4   2     3219.78     3161.49     22.58 o 
  -3   4   2      530.96      575.36      5.20 o 
  -2   4   2     1128.25     1265.48      9.51 o 
  -1   4   2     1129.80     1258.81      9.38 o 
   0   4   2    32964.48    31978.95    214.70 o 
   1   4   2       38.48       15.60      0.81 o 
   2   4   2     1723.47     1650.72     14.64 o 
   3   4   2     2369.23     2551.74     21.48 o 
   4   4   2      332.68      363.98      5.08 o 
   5   4   2      981.06      986.12      8.89 o 
   6   4   2      220.92      219.15      8.89 o 
   7   4   2      109.06      104.91      4.66 o 
   8   4   2      715.15      731.66     12.43 o 
  -8   5   2      439.33      445.88     13.42 o 
  -7   5   2       88.16       83.20      5.99 o 
  -6   5   2      313.59      326.34      9.41 o 
  -5   5   2      124.35      153.44      4.63 o 
  -4   5   2     1930.94     1956.52     17.33 o 
  -3   5   2      108.42       98.12      2.08 o 
  -2   5   2     1668.43     1645.11     12.23 o 
  -1   5   2     2127.02     2176.30     27.60 o 
   0   5   2      205.39      197.61      2.52 o 
   1   5   2        0.66       10.94      1.98 o 
   2   5   2     1702.91     1588.95     12.25 o 
   3   5   2      165.34      169.14      3.28 o 
   4   5   2      530.20      504.27      6.40 o 
   5   5   2       94.81       92.76      3.10 o 
   6   5   2      363.18      365.81     10.34 o 
   7   5   2       23.73       21.19      4.93 o 
   8   5   2       63.28       87.49      5.54 o 
  -8   6   2     1178.86     1200.28     24.17 o 
  -7   6   2        0.68        0.00      3.22 o 
  -6   6   2      781.69      740.32     11.59 o 
  -5   6   2       38.87       38.19      2.29 o 
  -4   6   2      188.79      152.12      3.45 o 
  -3   6   2       46.21       54.69      2.09 o 
  -2   6   2        1.16        1.01      0.87 o 
  -1   6   2     2025.62     2126.03     15.59 o 
   0   6   2      633.12      731.77      5.84 o 
   1   6   2      135.05      148.62      2.29 o 
   2   6   2     1250.41     1145.94      9.56 o 
   3   6   2      194.60      177.83     11.52 o 
   4   6   2     1054.76     1024.54     10.72 o 
   5   6   2      275.89      246.88      4.90 o 
   6   6   2      171.06      170.84      5.61 o 
   7   6   2       98.44      110.07      5.20 o 
  -7   7   2      118.99      136.39      5.70 o 
  -6   7   2       81.40       81.74      8.71 o 
  -5   7   2       14.39       22.98      3.04 o 
  -4   7   2      348.93      363.15      5.50 o 
  -3   7   2     3512.99     3573.41     36.89 o 
  -2   7   2     3153.71     3107.43     26.18 o 
  -1   7   2     1589.79     1518.18     13.17 o 
   0   7   2       84.77       83.21      1.93 o 
   1   7   2      291.65      255.06      3.18 o 
   2   7   2      456.15      484.09      6.24 o 
   3   7   2      516.42      491.15      6.50 o 
   4   7   2       74.75       71.57      3.41 o 
   5   7   2      349.67      330.82     12.62 o 
   6   7   2       18.82       17.35      2.63 o 
   7   7   2       49.21       51.43      4.53 o 
  -7   8   2      347.07      364.86      9.01 o 
  -6   8   2      554.10      605.52     11.01 o 
  -5   8   2      165.07      159.88      5.47 o 
  -4   8   2       41.23       46.62      2.64 o 
  -3   8   2     2751.61     2695.88     23.67 o 
  -2   8   2     1902.57     1932.09     17.63 o 
  -1   8   2      750.88      728.88      8.22 o 
   0   8   2      994.64      936.20      7.56 o 
   1   8   2       55.33       55.25      1.79 o 
   2   8   2     1554.27     1541.31     14.80 o 
   3   8   2     3046.60     2892.37     25.38 o 
   4   8   2       63.86       58.83      2.90 o 
   5   8   2       24.13       17.19      2.60 o 
   6   8   2      180.42      196.52      5.39 o 
   7   8   2      470.86      475.88     10.31 o 
  -7   9   2      152.80      165.33      6.93 o 
  -6   9   2       74.82       71.44      4.64 o 
  -5   9   2      825.93      821.55     26.04 o 
  -4   9   2       18.16       20.46      3.18 o 
  -3   9   2       14.97       14.21      2.14 o 
  -2   9   2      862.41      886.20      9.97 o 
  -1   9   2      821.06      795.59     14.64 o 
   0   9   2        4.52        3.66      1.46 o 
   1   9   2      902.45      885.10      8.67 o 
   2   9   2      719.56      754.34      9.65 o 
   3   9   2      685.35      682.90      8.62 o 
   4   9   2      490.01      429.16      6.83 o 
   5   9   2     1122.20     1100.68     26.49 o 
   6   9   2       67.89       63.63      3.95 o 
  -6  10   2        1.12        1.96      3.75 o 
  -5  10   2        0.15        2.86      3.56 o 
  -4  10   2       48.69       55.18      4.09 o 
  -3  10   2       12.06       13.66      3.62 o 
  -2  10   2      678.71      641.55      8.37 o 
  -1  10   2      162.68      145.67      7.35 o 
   0  10   2     1532.73     1515.31     13.31 o 
   1  10   2     2078.48     2044.85     16.90 o 
   2  10   2     1828.46     1645.59     16.40 o 
   3  10   2       47.04       50.29      2.94 o 
   4  10   2      209.90      196.71      5.18 o 
   5  10   2       32.78       39.10      3.51 o 
   6  10   2       34.80       46.55      3.95 o 
  -5  11   2        9.35        3.15      3.63 o 
  -4  11   2      152.79      143.92     11.06 o 
  -3  11   2        1.80        2.84      2.89 o 
  -2  11   2       70.07       73.32      4.90 o 
  -1  11   2      218.13      205.12      4.89 o 
   0  11   2       75.80       84.48      3.51 o 
   1  11   2      132.07      142.84      3.84 o 
   2  11   2       10.58        7.97      2.52 o 
   3  11   2      172.44      169.77      4.94 o 
   4  11   2      156.85      143.24      5.25 o 
   5  11   2      582.07      604.55      9.54 o 
  -4  12   2       26.30       29.40      4.64 o 
  -3  12   2      308.48      342.21      8.96 o 
  -2  12   2       26.05       28.98      3.15 o 
  -1  12   2     1709.72     1718.85     17.67 o 
   0  12   2       29.27       27.90      3.05 o 
   1  12   2     1194.67     1145.27     13.24 o 
   2  12   2      440.62      413.29      7.33 o 
   3  12   2      295.33      273.31      6.33 o 
   4  12   2        0.17        2.73      3.09 o 
  -3  13   2      552.00      534.57     12.52 o 
  -2  13   2      487.75      515.18     21.10 o 
  -1  13   2     1553.61     1501.84     20.71 o 
   0  13   2       95.43       88.89      4.16 o 
   1  13   2      650.66      641.45     22.71 o 
   2  13   2        4.84        5.51      3.18 o 
   3  13   2      184.26      204.29      6.26 o 
  -1  14   2       71.03       86.30      8.76 o 
   0  14   2      284.86      281.50      6.87 o 
  -8   1   3      627.17      609.51     14.88 o 
  -7   1   3      156.51      159.94      4.84 o 
  -6   1   3       53.94       48.97      2.21 o 
  -5   1   3        5.90        9.18      1.61 o 
  -4   1   3     7611.20     7764.60     59.58 o 
  -3   1   3      533.89      552.29      5.35 o 
  -2   1   3      927.57      854.79      7.25 o 
  -1   1   3      633.58      741.68      7.80 o 
   0   1   3       14.97        5.34      0.81 o 
   1   1   3        0.49        0.00      0.46 o 
   2   1   3     1060.25     1154.68      9.96 o 
   3   1   3     4120.80     4318.58     26.71 o 
   4   1   3       73.53       73.05      3.05 o 
   5   1   3      364.47      355.46      6.57 o 
   6   1   3     2849.17     2834.07     30.34 o 
   7   1   3      117.32      136.43      5.40 o 
   8   1   3      139.15      145.72      4.80 o 
  -8   2   3      328.25      308.95     10.38 o 
  -7   2   3      116.76      120.91      8.63 o 
  -6   2   3     2369.67     2319.94     20.11 o 
  -5   2   3     1409.97     1424.48     12.86 o 
  -4   2   3     1513.42     1621.57     13.86 o 
  -3   2   3      469.21      433.28      5.91 o 
  -2   2   3     1096.44     1017.16      8.56 o 
  -1   2   3      114.79      109.31      2.72 o 
   0   2   3     3615.80     3642.82     22.13 o 
   1   2   3     2582.25     2724.55     14.16 o 
   2   2   3     5439.16     5166.02     59.08 o 
   3   2   3       84.59       96.45      3.09 o 
   4   2   3      280.97      282.07      4.16 o 
   5   2   3      109.67      115.57      3.96 o 
   6   2   3     2323.72     2231.51     19.94 o 
   7   2   3      529.31      518.22      9.33 o 
   8   2   3      276.60      256.29      6.08 o 
  -8   3   3       44.28       42.78      4.19 o 
  -7   3   3        0.37        0.61      2.65 o 
  -6   3   3      364.17      370.84      8.31 o 
  -5   3   3     4259.89     4371.88     34.91 o 
  -4   3   3     1087.93     1120.04     10.17 o 
  -3   3   3     1876.05     2122.64     17.25 o 
  -2   3   3     4362.46     4159.21     28.40 o 
  -1   3   3      265.76      206.33      2.00 o 
   0   3   3    31222.24    30307.42    183.21 o 
   1   3   3     1381.08     1460.48      8.80 o 
   2   3   3    12195.57    12195.15     66.34 o 
   3   3   3       25.91       31.08      1.15 o 
   4   3   3    11001.34    10619.10     70.65 o 
   5   3   3      340.36      333.66      6.53 o 
   6   3   3      389.49      374.13      5.99 o 
   7   3   3      325.57      317.10      5.97 o 
   8   3   3      139.19      152.17      4.97 o 
  -8   4   3        3.71        1.52      3.56 o 
  -7   4   3      517.78      505.53      9.24 o 
  -6   4   3      324.18      310.81      6.64 o 
  -5   4   3      787.81      782.98      7.24 o 
  -4   4   3        3.16        2.11      1.00 o 
  -3   4   3      639.99      641.41      5.65 o 
  -2   4   3     3019.00     3279.26     22.82 o 
  -1   4   3       21.76       20.31      0.90 o 
   0   4   3      263.09      269.03      2.50 o 
   1   4   3     5147.08     5603.15     31.35 o 
   2   4   3     1286.54     1359.72      9.74 o 
   3   4   3       13.48       16.27      1.44 o 
   4   4   3     1267.69     1271.75     10.51 o 
   5   4   3      140.41      141.82      3.06 o 
   6   4   3      541.02      558.83      7.57 o 
   7   4   3        1.12        1.17      2.46 o 
   8   4   3      500.50      489.39     10.34 o 
  -8   5   3      222.82      258.90      7.75 o 
  -7   5   3      570.79      629.56     15.96 o 
  -6   5   3      416.85      414.29      7.94 o 
  -5   5   3      971.99     1019.69     13.48 o 
  -4   5   3     4319.15     4525.68     31.68 o 
  -3   5   3     1379.43     1416.93     10.95 o 
  -2   5   3     2098.42     2073.24     15.13 o 
   0   5   3      892.99      996.50      7.83 o 
   1   5   3      501.47      526.29      4.51 o 
   2   5   3     5849.42     6049.60     46.97 o 
   3   5   3     3573.91     3610.19     29.63 o 
   4   5   3     1900.47     1884.79     17.19 o 
   5   5   3       57.04       48.99      2.53 o 
   6   5   3     1742.65     1709.23     20.50 o 
   7   5   3       89.61       99.23      8.63 o 
  -8   6   3       72.41       80.19      5.39 o 
  -7   6   3      113.90      111.17      5.19 o 
  -6   6   3      394.44      379.62      7.85 o 
  -5   6   3      161.55      170.92      4.98 o 
  -4   6   3     1951.13     1927.07     19.81 o 
  -3   6   3      496.31      530.11      7.88 o 
  -2   6   3      858.98      818.82      7.11 o 
  -1   6   3     1350.90     1450.93     11.20 o 
   0   6   3       31.40       27.49      1.04 o 
   1   6   3     1381.15     1349.91      9.69 o 
   2   6   3      869.97      906.81      8.05 o 
   3   6   3      155.96      193.06      3.30 o 
   4   6   3      409.08      431.87      6.50 o 
   5   6   3     1597.10     1624.48     15.90 o 
   6   6   3       13.13       10.99      3.02 o 
   7   6   3        2.14        2.93      3.48 o 
  -7   7   3       67.30       67.31      4.48 o 
  -6   7   3      104.97      109.22      4.95 o 
  -5   7   3      151.73      151.12      5.26 o 
  -4   7   3     3062.17     3108.13     33.54 o 
  -3   7   3     1560.30     1619.34     15.06 o 
  -2   7   3      763.11      759.52      8.80 o 
  -1   7   3      218.78      216.79      3.94 o 
   0   7   3      315.65      351.09      4.12 o 
   1   7   3      554.24      565.08      5.20 o 
   2   7   3        6.19        8.49      1.36 o 
   3   7   3       37.84       33.45      2.08 o 
   4   7   3       16.36       17.94      2.07 o 
   5   7   3      303.99      311.48      5.87 o 
   6   7   3     1279.26     1303.69     24.36 o 
   7   7   3      237.47      238.61     11.54 o 
  -7   8   3        0.63        3.88      3.74 o 
  -6   8   3       23.95       28.27      7.38 o 
  -5   8   3        7.48        7.69      3.02 o 
  -4   8   3      545.83      573.87      9.59 o 
  -3   8   3        1.79        1.61      1.72 o 
  -2   8   3      160.78      141.54      3.44 o 
  -1   8   3      454.71      438.06      5.94 o 
   0   8   3      559.87      548.95      5.76 o 
   1   8   3      993.85      980.91     11.08 o 
   2   8   3     4022.10     3931.41     28.58 o 
   3   8   3      104.25       97.59      3.30 o 
   4   8   3      247.38      254.79      7.12 o 
   5   8   3       38.93       32.41      2.91 o 
   6   8   3      391.08      388.48      8.61 o 
  -7   9   3        5.80        3.88      4.04 o 
  -6   9   3        1.24        1.72      3.38 o 
  -5   9   3      202.63      205.70      6.54 o 
  -4   9   3        0.20        1.15      2.82 o 
  -3   9   3     1232.37     1253.15     16.46 o 
  -2   9   3     2065.56     2064.84     19.04 o 
  -1   9   3       71.46       69.61      2.76 o 
   0   9   3      393.33      373.34      5.67 o 
   1   9   3      606.64      656.51      8.62 o 
   2   9   3       91.02       73.10      2.89 o 
   3   9   3      286.82      266.52      6.01 o 
   4   9   3      466.80      506.42      7.59 o 
   5   9   3       21.56       22.15      3.04 o 
   6   9   3       44.03       42.55      4.45 o 
  -6  10   3      319.97      341.50      9.19 o 
  -5  10   3      984.69      996.68     26.31 o 
  -4  10   3        1.60        1.61      2.96 o 
  -3  10   3      312.66      277.75      7.10 o 
  -2  10   3      232.56      222.10      4.74 o 
  -1  10   3     1442.11     1393.28     14.25 o 
   0  10   3      851.39      860.96     10.04 o 
   1  10   3      141.04      138.73      3.55 o 
   2  10   3      463.18      424.73      8.69 o 
   3  10   3        5.83        3.09      2.25 o 
   4  10   3       69.01       65.46      3.53 o 
   5  10   3      747.92      735.05     14.23 o 
  -5  11   3      132.97      135.90      6.21 o 
  -4  11   3      108.65      126.85      7.94 o 
  -3  11   3       52.95       60.43      5.30 o 
  -2  11   3       29.23       28.25      3.50 o 
  -1  11   3     1421.66     1385.93     14.58 o 
   0  11   3      524.47      505.89      7.61 o 
   1  11   3      141.26      152.91      4.01 o 
   2  11   3      300.70      304.01      6.07 o 
   3  11   3      504.80      496.50     11.30 o 
   4  11   3       94.92      109.76      4.46 o 
   5  11   3      139.45      144.31      5.16 o 
  -4  12   3      455.48      460.55     26.94 o 
  -3  12   3      368.69      360.59      8.85 o 
  -2  12   3        0.11        0.35      3.42 o 
  -1  12   3      156.36      143.11      7.13 o 
   0  12   3       34.16       40.34      3.09 o 
   1  12   3     1023.85     1034.42     10.84 o 
   2  12   3        4.87        2.11      2.67 o 
   3  12   3       96.20       89.48      4.23 o 
   4  12   3       82.72       77.73      4.35 o 
  -3  13   3       12.04       15.37      4.46 o 
  -2  13   3       70.64       79.33     10.39 o 
  -1  13   3       26.75       29.15      4.27 o 
   0  13   3       11.35        6.40      2.89 o 
   1  13   3        2.72        2.24      3.58 o 
   2  13   3        5.05        3.04      3.21 o 
   3  13   3      134.71      158.22      5.55 o 
   0  14   3       90.58       99.35      6.15 o 
  -9   0   4      673.29      733.70     18.11 o 
  -8   0   4        0.03        3.45      4.46 o 
  -7   0   4      116.85      117.09      6.78 o 
  -6   0   4      313.19      308.36      5.55 o 
  -5   0   4     1389.51     1346.93     12.03 o 
  -4   0   4     2079.80     1976.94     16.21 o 
  -3   0   4     4494.49     5170.37     91.91 o 
  -2   0   4     2050.73     2157.81     21.12 o 
  -1   0   4      135.99      154.20      2.79 o 
   0   0   4    34337.93    33371.49    581.37 o 
   1   0   4     9980.03    10231.67     96.53 o 
   2   0   4      538.88      441.78      5.90 o 
   3   0   4       71.47      104.52      5.04 o 
   4   0   4      818.33      743.76      9.76 o 
   5   0   4        0.60        1.81      2.83 o 
   6   0   4       35.26       36.09      4.57 o 
   7   0   4        3.55        4.46      4.35 o 
   8   0   4      404.93      414.64     13.53 o 
  -9   1   4       10.03       13.89      6.17 o 
  -8   1   4      206.13      233.91      9.47 o 
  -7   1   4      167.20      167.38      5.03 o 
  -6   1   4      384.90      384.23      6.48 o 
  -5   1   4      133.47      136.45      4.26 o 
  -4   1   4     2923.76     2955.30     20.20 o 
  -3   1   4      664.25      617.30      4.47 o 
  -2   1   4      479.45      410.76      7.06 o 
  -1   1   4       24.06       26.53      0.98 o 
   0   1   4      258.30      297.16      2.74 o 
   2   1   4     2450.76     2319.02     17.55 o 
   3   1   4      378.28      458.37      7.73 o 
   4   1   4     2084.87     2091.06     22.40 o 
   5   1   4      272.90      261.98      6.97 o 
   6   1   4      639.99      602.86      9.81 o 
   7   1   4      133.08      122.63      5.18 o 
   8   1   4      170.07      162.98      5.79 o 
  -7   2   4      243.91      258.85      6.09 o 
  -6   2   4     3152.40     3098.76     32.05 o 
  -5   2   4        5.03        8.47      1.41 o 
  -4   2   4     1158.45     1357.44     11.84 o 
  -3   2   4      992.79     1003.36      8.75 o 
  -2   2   4      273.84      294.92      3.82 o 
  -1   2   4     3186.73     3196.94     21.77 o 
   0   2   4     7021.52     6651.73     36.41 o 
   1   2   4      114.49      144.77      1.70 o 
   2   2   4    11503.51    11515.16    100.28 o 
   3   2   4      783.13      803.07      6.93 o 
   4   2   4      930.79      901.23      7.97 o 
   5   2   4        9.47       12.87      3.06 o 
   6   2   4      320.10      335.81      4.98 o 
   7   2   4       22.52       26.74      2.88 o 
   8   2   4      762.91      771.21     10.52 o 
  -8   3   4      266.13      269.28     10.77 o 
  -7   3   4        3.85        2.65      3.66 o 
  -6   3   4        0.06        0.56      2.09 o 
  -5   3   4      290.49      295.46      5.45 o 
  -4   3   4     2909.20     3097.27     24.88 o 
  -3   3   4      118.70      122.56      2.20 o 
  -2   3   4     2424.07     2560.56     17.77 o 
  -1   3   4     1719.35     1717.01     13.48 o 
   0   3   4      611.96      702.07      6.16 o 
   1   3   4       74.02       59.53      1.02 o 
   2   3   4      261.64      301.12      2.66 o 
   3   3   4     1054.08     1032.77      6.89 o 
   4   3   4      412.02      385.96      4.05 o 
   5   3   4       75.85       72.71      2.62 o 
   6   3   4      380.50      379.92      6.08 o 
   7   3   4        0.18        0.17      2.44 o 
   8   3   4      235.80      248.20      6.18 o 
  -8   4   4      247.80      254.36      9.79 o 
  -7   4   4      531.31      513.46      9.35 o 
  -6   4   4     4695.82     4728.34     80.74 o 
  -5   4   4        7.32        8.40      1.67 o 
  -4   4   4        4.30        6.14      1.08 o 
  -3   4   4     3378.20     3630.02     25.37 o 
  -2   4   4     1628.74     1670.59     18.05 o 
  -1   4   4     2158.02     2449.75     15.53 o 
   0   4   4      588.45      633.25      4.80 o 
   1   4   4     1711.64     1790.43     11.81 o 
   2   4   4     7074.73     6719.18     40.89 o 
   3   4   4      111.57      101.96      2.12 o 
   4   4   4     4057.62     3821.67     53.59 o 
   5   4   4       12.86       15.84      1.93 o 
   6   4   4      920.40      887.18     10.26 o 
   7   4   4        2.84        1.79      2.62 o 
  -8   5   4       22.30       17.26      4.13 o 
  -7   5   4      526.25      553.45     10.07 o 
  -6   5   4      985.08      891.78     19.87 o 
  -5   5   4      230.74      242.08     19.61 o 
  -4   5   4      467.67      444.99      5.77 o 
  -3   5   4      277.14      235.93      3.09 o 
  -2   5   4     7025.08     7268.59     49.23 o 
  -1   5   4       34.69       37.95      1.20 o 
   0   5   4      427.71      503.10      4.17 o 
   1   5   4       26.78       27.34      1.21 o 
   2   5   4      302.10      269.55      3.53 o 
   3   5   4      175.39      186.98      3.18 o 
   4   5   4      282.41      273.57      4.73 o 
   5   5   4        5.29        7.16      2.23 o 
   6   5   4       29.64       25.94      3.35 o 
   7   5   4       75.03       86.43      4.98 o 
  -8   6   4       21.44       30.61      4.61 o 
  -7   6   4       31.30       30.48      3.93 o 
  -6   6   4      314.07      311.63     15.69 o 
  -5   6   4      433.05      457.55      8.15 o 
  -4   6   4     3727.40     3804.46     79.10 o 
  -3   6   4      651.60      644.31      7.98 o 
  -2   6   4        5.02        3.53      1.03 o 
  -1   6   4      994.27     1014.41      7.43 o 
   0   6   4     2360.18     2344.63     16.82 o 
   1   6   4        3.16        2.20      0.93 o 
   2   6   4      938.90      935.58      8.34 o 
   3   6   4     1980.91     1818.82     14.49 o 
   4   6   4       53.22       60.00      2.63 o 
   5   6   4      179.31      163.67      5.30 o 
   6   6   4        0.17       11.63     10.59 o 
   7   6   4       23.18       29.97      3.98 o 
  -7   7   4        4.92        4.76      3.64 o 
  -6   7   4       13.80       12.36      4.50 o 
  -5   7   4     1087.63     1014.83     14.15 o 
  -4   7   4       36.18       33.00      2.92 o 
  -3   7   4     2442.29     2543.73     27.89 o 
  -2   7   4      445.38      437.24      4.77 o 
  -1   7   4      858.97      909.05      7.02 o 
   0   7   4       27.97       31.21      1.54 o 
   1   7   4     1824.53     1812.66     12.78 o 
   2   7   4      189.13      201.74      3.47 o 
   3   7   4      321.12      298.62      4.35 o 
   4   7   4      667.45      644.29      8.15 o 
   5   7   4      966.89      991.87     27.06 o 
   6   7   4      427.75      425.96      9.36 o 
   7   7   4      145.44      140.72      6.15 o 
  -7   8   4       59.32       63.10      4.99 o 
  -6   8   4       16.44       14.44      3.32 o 
  -5   8   4      104.10      105.82      4.66 o 
  -4   8   4        1.55        7.09      4.88 o 
  -3   8   4     1034.01     1021.02     13.78 o 
  -2   8   4       78.31       87.53      2.94 o 
  -1   8   4     4431.46     4310.21     30.65 o 
   0   8   4     1466.68     1456.62     11.90 o 
   1   8   4     1440.56     1437.59     10.81 o 
   2   8   4      630.41      600.04      6.51 o 
   3   8   4      720.36      670.51      7.27 o 
   4   8   4      183.74      162.72      4.39 o 
   5   8   4        8.29       10.76      2.53 o 
   6   8   4        9.28       10.39      3.30 o 
  -6   9   4        5.02        4.92      3.76 o 
  -5   9   4       79.28       88.95      5.04 o 
  -4   9   4      972.13      983.45     40.03 o 
  -3   9   4      367.82      344.36      7.31 o 
  -2   9   4      421.82      406.97      7.95 o 
  -1   9   4     6956.17     6850.11     55.22 o 
   0   9   4       17.64       17.33      1.77 o 
   1   9   4      492.85      469.00      5.15 o 
   2   9   4      342.68      343.68      4.99 o 
   3   9   4      263.81      280.65      5.46 o 
   4   9   4      367.36      357.11      6.40 o 
   5   9   4       78.84       80.11      3.89 o 
   6   9   4       98.37       98.38      5.58 o 
  -6  10   4      196.04      194.80      7.34 o 
  -5  10   4       27.35       28.68      5.22 o 
  -4  10   4       76.46       67.17      5.64 o 
  -3  10   4      178.36      166.27      5.76 o 
  -2  10   4       94.45      101.11      9.41 o 
  -1  10   4      983.89     1003.75     11.22 o 
   0  10   4     1609.39     1526.88     15.21 o 
   1  10   4      159.38      159.91      3.34 o 
   2  10   4      103.34      107.71      3.79 o 
   3  10   4        1.44        2.69      3.79 o 
   4  10   4      292.63      290.63      6.20 o 
   5  10   4        2.22        2.49      2.95 o 
  -5  11   4       73.34       79.49      5.34 o 
  -4  11   4       76.81       81.79      5.20 o 
  -3  11   4      803.35      820.00     13.28 o 
  -2  11   4     1098.82     1080.94     15.60 o 
  -1  11   4      370.84      391.18      6.62 o 
   0  11   4      132.31      108.85      3.78 o 
   1  11   4      234.43      237.28      7.56 o 
   2  11   4       12.82        8.85      2.69 o 
   3  11   4      350.67      332.93      6.82 o 
   4  11   4       47.48       42.93      3.67 o 
  -4  12   4      178.70      192.36      7.36 o 
  -3  12   4      440.15      436.17      9.79 o 
  -2  12   4      177.18      175.18      6.59 o 
  -1  12   4       11.22       13.49      3.65 o 
   0  12   4      603.32      568.53      8.48 o 
   1  12   4       17.34       14.01      2.82 o 
   2  12   4       99.03      113.10      4.40 o 
   3  12   4     1355.39     1350.87     15.46 o 
  -3  13   4      180.97      185.88      8.49 o 
  -2  13   4       11.57        5.64      4.17 o 
  -1  13   4      499.75      481.67     10.30 o 
   0  13   4      286.82      285.51     10.36 o 
   1  13   4      631.46      613.22     12.35 o 
   2  13   4       63.97       79.46     10.63 o 
  -8   1   5       30.92       29.66      4.97 o 
  -7   1   5      222.87      239.79      6.31 o 
  -6   1   5       72.54       75.67      2.78 o 
  -5   1   5     4553.19     4629.88     28.27 o 
  -4   1   5       59.29       50.28      1.29 o 
  -3   1   5      600.54      670.35      5.50 o 
  -2   1   5     1289.95     1105.05     20.60 o 
  -1   1   5       20.54       27.47      1.87 o 
   0   1   5    28413.54    28066.21    271.62 o 
   1   1   5     5521.55     6014.57     40.30 o 
   2   1   5      342.39      320.14      4.65 o 
   3   1   5      958.05     1057.86      7.70 o 
   4   1   5     6181.62     6106.54     44.09 o 
   5   1   5      966.03      936.46     12.54 o 
   6   1   5      357.33      348.26      8.69 o 
   7   1   5       38.66       45.87      4.12 o 
   8   1   5      269.15      300.87      7.21 o 
  -8   2   5      330.10      304.59     10.92 o 
  -7   2   5     1724.54     1683.10     28.58 o 
  -6   2   5     2427.27     2368.82     25.34 o 
  -5   2   5       37.00       41.88      2.40 o 
  -4   2   5        8.90       11.02      1.03 o 
  -3   2   5      692.87      798.74      6.38 o 
  -2   2   5    10347.94     9902.20     98.53 o 
  -1   2   5      376.49      427.84      4.06 o 
   0   2   5     1953.74     2045.28     14.40 o 
   1   2   5     4146.60     4540.12     44.79 o 
   2   2   5     3721.91     3729.19     26.10 o 
   3   2   5      638.98      670.76      5.45 o 
   4   2   5      559.89      541.09      6.87 o 
   5   2   5        0.16        0.00      2.09 o 
   6   2   5      891.31      879.79     12.86 o 
   7   2   5       67.27       61.59      3.71 o 
   8   2   5      281.67      288.42      6.45 o 
  -7   3   5      338.25      342.00     10.05 o 
  -6   3   5      315.16      299.83      6.05 o 
  -5   3   5       26.46       25.63      2.30 o 
  -4   3   5     7930.15     7881.33     74.90 o 
  -3   3   5       35.67       30.42      1.05 o 
  -2   3   5     7581.89     7576.07     50.55 o 
  -1   3   5     3522.09     3880.24     31.74 o 
   0   3   5      258.79      250.60      2.46 o 
   1   3   5     2525.91     2658.70     15.18 o 
   2   3   5      393.30      405.66      3.55 o 
   3   3   5      314.36      317.53      3.07 o 
   4   3   5      231.39      245.51      3.66 o 
   5   3   5      305.35      267.36      4.88 o 
   6   3   5     2663.14     2609.22     23.20 o 
   7   3   5       30.15       35.62      3.72 o 
  -8   4   5       28.84       28.76      6.09 o 
  -7   4   5       89.37       87.85      4.45 o 
  -6   4   5      207.11      225.35      8.36 o 
  -5   4   5      209.89      193.50      4.73 o 
  -4   4   5      271.58      275.96      6.98 o 
  -3   4   5      842.59      874.17      8.99 o 
  -2   4   5     2279.99     2035.87     13.27 o 
  -1   4   5       60.90       60.77      1.36 o 
   1   4   5     3040.21     3062.43     21.39 o 
   2   4   5     2050.38     2054.37     12.30 o 
   3   4   5       29.99       27.97      1.30 o 
   4   4   5       30.30       35.02      1.81 o 
   5   4   5      784.44      770.35      9.03 o 
   6   4   5     1438.38     1404.04     14.40 o 
   7   4   5        1.23        0.67      2.39 o 
  -8   5   5       18.25       18.53      6.31 o 
  -7   5   5      147.01      139.80      5.71 o 
  -6   5   5       81.43       81.50      5.75 o 
  -5   5   5      858.34      874.54     12.18 o 
  -4   5   5      732.07      745.61      9.26 o 
  -3   5   5      644.84      632.28     12.71 o 
  -2   5   5     5209.27     5137.88     31.67 o 
  -1   5   5      446.41      457.36      4.01 o 
   0   5   5       91.25      132.78      2.68 o 
   1   5   5     2244.03     2305.80     14.98 o 
   2   5   5      307.66      283.27      3.73 o 
   3   5   5      469.68      467.59      5.26 o 
   4   5   5     4165.88     4173.32     30.25 o 
   5   5   5       61.20       57.15      8.25 o 
   6   5   5      448.06      433.39      8.74 o 
   7   5   5      644.11      652.21     11.74 o 
  -8   6   5      249.19      239.22      8.06 o 
  -7   6   5       77.30       75.51      6.75 o 
  -6   6   5       23.96       20.52      3.10 o 
  -5   6   5      422.69      449.39      8.13 o 
  -4   6   5        9.64       10.24      2.23 o 
  -3   6   5       12.99       10.49      1.63 o 
  -2   6   5      289.96      273.47      3.12 o 
  -1   6   5      464.34      458.94      4.18 o 
   0   6   5      320.87      325.70      3.34 o 
   1   6   5        0.34        0.94      1.07 o 
   2   6   5     1459.55     1441.55     11.81 o 
   3   6   5      112.67      102.79      2.71 o 
   4   6   5     1044.87     1026.46      9.68 o 
   5   6   5      571.78      552.18     11.12 o 
   6   6   5      411.43      386.63      9.52 o 
   7   6   5       12.99       12.97      3.97 o 
  -7   7   5      290.16      304.04      8.22 o 
  -6   7   5      194.64      187.35     10.76 o 
  -5   7   5      448.82      443.16     10.79 o 
  -4   7   5        7.13        6.61      2.50 o 
  -3   7   5      245.93      242.44      7.80 o 
  -2   7   5      426.42      407.49      5.04 o 
  -1   7   5      283.10      316.64      3.49 o 
   0   7   5     3983.55     3996.93     28.44 o 
   1   7   5      273.39      249.17      3.64 o 
   2   7   5      853.74      861.16      8.20 o 
   3   7   5      694.55      702.57      7.33 o 
   4   7   5     3690.92     3572.41     26.79 o 
   5   7   5        0.33        1.27      2.69 o 
   6   7   5       44.96       56.87      6.51 o 
  -7   8   5       79.64       56.64      5.11 o 
  -6   8   5      843.61      826.58     17.96 o 
  -5   8   5        1.57        1.05      2.74 o 
  -4   8   5      513.31      502.34     16.33 o 
  -3   8   5      472.66      479.26      8.51 o 
  -2   8   5      581.99      594.18      8.69 o 
  -1   8   5      255.18      256.70      3.80 o 
   0   8   5      206.36      186.47      3.29 o 
   1   8   5      873.55      857.99      9.32 o 
   2   8   5       17.83       22.20      1.88 o 
   3   8   5       20.41       21.75      2.04 o 
   4   8   5     1673.88     1655.25     16.56 o 
   5   8   5      107.43      113.82      5.06 o 
   6   8   5       64.80       59.53      4.58 o 
  -6   9   5      258.46      271.20      7.91 o 
  -5   9   5       21.36       30.36      3.77 o 
  -4   9   5      971.56      947.94     18.13 o 
  -3   9   5       23.93       30.36      3.37 o 
  -2   9   5      784.71      785.58     11.83 o 
  -1   9   5      262.73      242.32      7.15 o 
   0   9   5        4.58        3.67      1.61 o 
   1   9   5       57.66       63.25      2.47 o 
   2   9   5      501.67      472.23      6.74 o 
   3   9   5     1083.21     1045.76     10.21 o 
   4   9   5       25.11       19.27      2.68 o 
   5   9   5       48.69       54.78      4.48 o 
  -6  10   5       28.04       24.96      4.50 o 
  -5  10   5        7.10        3.56      3.71 o 
  -4  10   5     1648.40     1626.28     21.16 o 
  -3  10   5     1309.20     1328.18     21.80 o 
  -2  10   5        8.86       13.21      2.99 o 
  -1  10   5      176.93      170.21      5.63 o 
   0  10   5      211.11      201.34      4.57 o 
   1  10   5     1321.87     1369.05     12.16 o 
   2  10   5      184.99      187.87      4.15 o 
   3  10   5      286.05      308.24      7.32 o 
   4  10   5       62.87       57.83      4.11 o 
   5  10   5      779.80      805.92     13.35 o 
  -5  11   5      377.81      387.25      9.45 o 
  -4  11   5      102.65      111.24      5.39 o 
  -3  11   5     1361.46     1369.78     18.88 o 
  -2  11   5     1163.25     1116.89     16.10 o 
  -1  11   5      280.88      294.07      7.45 o 
   0  11   5        0.19        0.00      2.40 o 
   1  11   5      160.56      165.58      4.81 o 
   2  11   5       12.93        8.33      2.60 o 
   3  11   5      591.85      581.27      8.85 o 
   4  11   5       59.56       72.32      5.47 o 
  -4  12   5       48.07       45.99     18.72 o 
  -3  12   5       52.17       48.32      4.83 o 
  -2  12   5      129.04      136.13      5.86 o 
  -1  12   5      372.73      369.66      8.78 o 
   0  12   5      130.47      119.60      5.60 o 
   1  12   5        0.14        0.00      2.71 o 
   2  12   5      266.82      258.37      7.53 o 
   3  12   5       54.48       53.99      4.01 o 
  -3  13   5      368.33      396.52     10.32 o 
  -2  13   5      228.87      218.18     10.19 o 
  -1  13   5      107.08      112.51     10.10 o 
   0  13   5       19.70       22.49      4.47 o 
   1  13   5       53.16       47.70      6.86 o 
   2  13   5       45.04       46.94      4.75 o 
  -8   0   6      198.50      202.71      9.43 o 
  -7   0   6      622.51      616.86     14.70 o 
  -6   0   6     1599.42     1594.90     27.09 o 
  -5   0   6     1560.07     1513.87     25.28 o 
  -4   0   6       73.73       93.86      6.28 o 
  -3   0   6     4425.94     4456.16     42.71 o 
  -2   0   6     2974.35     3517.76     56.89 o 
   0   0   6      159.72      152.59      2.88 o 
   1   0   6      102.55       96.66      2.55 o 
   2   0   6    32977.55    33374.02    704.31 o 
   3   0   6     3155.70     3264.81     32.96 o 
   4   0   6     3779.88     3640.23     47.88 o 
   5   0   6     1140.26     1062.20     13.86 o 
   6   0   6     1034.28      980.25     19.60 o 
   7   0   6        0.11        4.32      4.39 o 
  -8   1   6       25.07       18.32      5.26 o 
  -7   1   6      468.09      459.09      8.79 o 
  -6   1   6      486.13      489.12      8.47 o 
  -5   1   6       44.51       49.84      2.10 o 
  -4   1   6       54.42       61.46      2.15 o 
  -3   1   6      536.21      579.13      4.91 o 
  -2   1   6     3857.10     3905.62     37.57 o 
  -1   1   6      479.55      490.77      4.18 o 
   0   1   6      912.07     1017.60      7.82 o 
   1   1   6      584.42      703.37      9.33 o 
   2   1   6      389.41      300.11      3.55 o 
   3   1   6      317.51      359.61      5.33 o 
   4   1   6      816.65      852.40      7.94 o 
   5   1   6      165.51      167.19      4.01 o 
   6   1   6      444.95      443.01      8.61 o 
   7   1   6      156.88      154.46      6.09 o 
  -8   2   6       96.51       78.50      4.79 o 
  -7   2   6      197.75      213.30      6.96 o 
  -6   2   6      682.76      677.58     10.38 o 
  -5   2   6      522.40      534.75      6.61 o 
  -4   2   6     3985.50     4015.19     32.57 o 
  -3   2   6     4542.87     4855.48     38.55 o 
  -2   2   6       21.96       23.63      1.25 o 
  -1   2   6       13.96       11.96      0.81 o 
   0   2   6     2587.47     2372.41     19.84 o 
   1   2   6      386.44      426.88      3.62 o 
   2   2   6     3168.29     3105.57     21.98 o 
   3   2   6      131.34      128.03      2.52 o 
   4   2   6       81.54       85.26      2.41 o 
   5   2   6        2.45        0.17      1.84 o 
   6   2   6        0.92        1.44      2.55 o 
   7   2   6        4.77        4.30      2.63 o 
  -8   3   6        0.53        0.00      4.90 o 
  -7   3   6      160.44      142.64      5.43 o 
  -6   3   6        9.20        9.11      1.94 o 
  -5   3   6       91.53       92.71      3.02 o 
  -4   3   6        2.94        4.78      1.41 o 
  -3   3   6     1752.41     1943.11     16.76 o 
  -2   3   6     1081.62      943.05      8.96 o 
  -1   3   6       12.16        6.46      1.04 o 
   0   3   6     1007.48     1156.99      7.16 o 
   1   3   6       51.26       38.87      1.40 o 
   2   3   6      153.90      162.06      2.28 o 
   3   3   6       12.97       12.29      0.96 o 
   4   3   6       87.48       91.16      2.55 o 
   5   3   6       24.26       22.58      1.99 o 
   6   3   6       19.24       17.64      2.56 o 
   7   3   6       26.00       24.94      3.17 o 
  -8   4   6      218.03      257.75     26.10 o 
  -7   4   6        5.12        9.58      3.38 o 
  -6   4   6       99.31      100.99      3.36 o 
  -5   4   6      674.28      671.60      7.88 o 
  -4   4   6     3333.52     3302.48     27.49 o 
  -3   4   6        1.68        3.13      1.38 o 
  -2   4   6      606.69      582.41      5.42 o 
  -1   4   6      420.39      423.28      3.73 o 
   0   4   6     2862.42     2590.78     18.27 o 
   1   4   6     3028.51     3038.96     19.29 o 
   2   4   6      626.44      604.15      6.56 o 
   3   4   6        0.61        0.89      1.09 o 
   4   4   6        0.01        0.12      1.47 o 
   5   4   6      497.76      486.48      6.05 o 
   6   4   6      807.91      788.21      9.88 o 
   7   4   6       38.62       40.32      3.97 o 
  -8   5   6      341.46      350.51      9.30 o 
  -7   5   6       96.67      100.90      4.95 o 
  -6   5   6      399.15      410.27     19.66 o 
  -5   5   6      132.90      155.56      7.87 o 
  -4   5   6       70.99       90.31      3.05 o 
  -3   5   6       46.08       48.37      2.96 o 
  -2   5   6       84.74       76.32      2.14 o 
  -1   5   6      990.16     1021.70      7.47 o 
   0   5   6      672.25      673.95      7.88 o 
   1   5   6      288.81      254.79      2.89 o 
   2   5   6     2116.28     2044.70     17.92 o 
   3   5   6      344.19      327.80      4.39 o 
   4   5   6     3789.72     3707.55     26.78 o 
   5   5   6        0.16        0.00      1.85 o 
   6   5   6      653.23      624.89      8.71 o 
   7   5   6      849.33      812.41     18.98 o 
  -8   6   6      276.87      271.06     12.66 o 
  -7   6   6       81.55       94.95      5.11 o 
  -6   6   6      491.17      487.86      9.24 o 
  -5   6   6     1145.47     1130.93     15.05 o 
  -4   6   6      525.38      555.94      6.16 o 
  -3   6   6       13.77       16.08      2.32 o 
  -2   6   6      212.82      217.07      3.35 o 
  -1   6   6      532.77      524.30      4.68 o 
   0   6   6      399.62      405.66      3.92 o 
   1   6   6       33.47       41.84      4.53 o 
   2   6   6     8642.69     8473.29     58.14 o 
   3   6   6      429.00      424.19      5.29 o 
   4   6   6     1299.17     1298.42     13.45 o 
   5   6   6       24.03       21.13      3.21 o 
   6   6   6        8.46       11.62      3.50 o 
  -7   7   6      158.76      177.95     12.66 o 
  -6   7   6      296.29      304.29      7.62 o 
  -5   7   6     1258.80     1246.39     16.61 o 
  -4   7   6        0.14        2.28      2.49 o 
  -3   7   6     5088.75     4991.66     41.45 o 
  -2   7   6      566.36      562.88      5.92 o 
  -1   7   6     2485.97     2539.87     16.81 o 
   0   7   6       18.15       15.87      1.66 o 
   1   7   6      165.95      154.12      4.24 o 
   2   7   6      159.46      161.00      3.35 o 
   3   7   6      188.97      179.63      3.63 o 
   4   7   6       25.39       28.85      3.23 o 
   5   7   6       47.28       45.02      3.74 o 
   6   7   6       62.41       62.35      5.95 o 
  -7   8   6      570.14      544.81     11.28 o 
  -6   8   6      708.99      746.33     18.16 o 
  -5   8   6        2.81        0.61      2.81 o 
  -4   8   6      681.03      653.74     11.19 o 
  -3   8   6     2578.50     2574.58     23.27 o 
  -2   8   6      668.85      680.51      8.19 o 
  -1   8   6      276.85      272.03      4.97 o 
   0   8   6       87.38       82.44      2.43 o 
   1   8   6        6.07        5.79      1.50 o 
   2   8   6     1000.30     1006.18     14.44 o 
   3   8   6     1287.42     1282.81     11.69 o 
   4   8   6      418.44      403.11     10.35 o 
   5   8   6        7.42        8.28      3.35 o 
   6   8   6      141.38      130.42      6.05 o 
  -6   9   6       67.11       75.97      5.06 o 
  -5   9   6       15.67       15.60      3.53 o 
  -4   9   6      310.01      339.22     11.63 o 
  -3   9   6      249.08      254.05      5.25 o 
  -2   9   6       99.10       96.20      4.33 o 
  -1   9   6        5.97        4.88      2.44 o 
   0   9   6      564.52      568.16      6.37 o 
   1   9   6     1078.80     1049.51      9.78 o 
   2   9   6        1.32        0.84      1.94 o 
   3   9   6        9.90       11.78      2.13 o 
   4   9   6       11.57       14.31      2.82 o 
   5   9   6      520.01      522.73     10.34 o 
  -6  10   6        3.96        3.38      4.38 o 
  -5  10   6        4.54        8.30      3.69 o 
  -4  10   6      815.53      819.41     13.27 o 
  -3  10   6       40.45       38.15      3.77 o 
  -2  10   6      254.50      259.99      6.83 o 
  -1  10   6      740.45      706.29     11.39 o 
   0  10   6      103.30      113.44      4.72 o 
   1  10   6      122.06      139.50      3.69 o 
   2  10   6       97.93       98.61      3.68 o 
   3  10   6       60.54       59.81      3.09 o 
   4  10   6       71.58       70.19      3.87 o 
   5  10   6        1.84        5.14      3.81 o 
  -5  11   6       21.18       21.35      4.49 o 
  -4  11   6        2.29        3.48      3.67 o 
  -3  11   6       69.27       71.62      4.89 o 
  -2  11   6      266.96      267.44     15.54 o 
  -1  11   6        8.29        7.57      3.31 o 
   0  11   6      197.44      203.78     14.85 o 
   1  11   6      349.03      365.02      8.02 o 
   2  11   6      102.01      121.65      4.52 o 
   3  11   6       20.37       18.69      3.23 o 
   4  11   6      443.82      465.76      8.40 o 
  -4  12   6        0.02        0.00      4.11 o 
  -3  12   6      403.81      438.58     10.11 o 
  -2  12   6        0.94        0.50      3.72 o 
  -1  12   6     1038.14     1025.77     22.76 o 
   0  12   6      311.68      321.73      8.36 o 
   1  12   6      714.40      772.45     18.40 o 
   2  12   6      250.77      265.28      7.71 o 
   3  12   6      179.84      159.28      6.51 o 
  -2  13   6      413.05      418.18     22.08 o 
  -1  13   6      639.95      655.36     12.33 o 
   0  13   6       14.38       10.42      4.10 o 
   1  13   6      249.86      236.85     11.25 o 
  -8   1   7      230.94      197.91      7.64 o 
  -7   1   7      101.95      122.21      7.38 o 
  -6   1   7      284.00      258.60      6.26 o 
  -5   1   7      165.61      181.68      4.99 o 
  -4   1   7     5234.71     5313.69     42.34 o 
  -3   1   7      328.23      292.79      3.90 o 
  -2   1   7     6931.27     6893.83     57.75 o 
  -1   1   7      440.89      482.31      4.28 o 
   0   1   7     3708.69     3874.97     26.59 o 
   1   1   7     2963.31     3033.75     24.46 o 
   2   1   7     1186.63     1168.57      9.51 o 
   3   1   7       35.40       37.91      1.94 o 
   4   1   7       49.48       45.19      2.41 o 
   5   1   7        0.53        3.29      3.17 o 
   6   1   7     2682.57     2709.56     30.29 o 
   7   1   7       39.51       44.55      4.29 o 
  -8   2   7       96.26       95.03      5.22 o 
  -7   2   7      834.70      781.39     13.01 o 
  -6   2   7     1902.61     1863.82     22.00 o 
  -5   2   7     1668.50     1681.90     19.65 o 
  -4   2   7      401.36      444.48      5.57 o 
  -3   2   7       81.91       96.85      2.82 o 
  -2   2   7     9778.96     9877.69     77.18 o 
  -1   2   7     2683.97     2848.63     17.39 o 
   0   2   7      610.61      602.26      5.34 o 
   1   2   7        0.59        3.69      0.84 o 
   2   2   7      379.65      329.73      3.94 o 
   3   2   7       50.35       47.32      3.41 o 
   4   2   7      651.89      690.51      7.83 o 
   5   2   7        0.14        0.66      1.92 o 
   6   2   7      283.76      275.90      7.82 o 
   7   2   7        0.06        0.00      2.83 o 
  -8   3   7      113.49      111.40      7.69 o 
  -7   3   7      694.79      717.25     11.71 o 
  -6   3   7      290.94      303.95      6.83 o 
  -5   3   7     3477.72     3531.59     29.61 o 
  -4   3   7      746.25      731.35      8.42 o 
  -3   3   7      203.71      197.87      3.47 o 
  -2   3   7        0.72        5.17      1.19 o 
  -1   3   7        2.49        0.54      1.38 o 
   0   3   7     9823.94     9901.27     53.67 o 
   1   3   7     1219.95     1221.21      7.75 o 
   2   3   7      656.86      659.87      6.24 o 
   3   3   7        2.05        2.16      1.21 o 
   4   3   7     5604.61     5458.42     44.36 o 
   5   3   7       45.15       39.82      2.21 o 
   6   3   7       45.02       41.33      3.14 o 
   7   3   7        3.78        4.47      2.70 o 
  -8   4   7      170.14      145.96      6.28 o 
  -7   4   7      241.41      202.97      9.36 o 
  -6   4   7      110.89       98.53      4.24 o 
  -5   4   7      318.37      300.36      5.09 o 
  -4   4   7        6.62        4.77      1.56 o 
  -3   4   7      138.80      127.85      3.23 o 
  -2   4   7       66.74       78.23      2.12 o 
  -1   4   7        6.54        1.85      0.79 o 
   0   4   7       14.73       14.95      0.98 o 
   1   4   7      126.28      128.81      1.87 o 
   2   4   7      941.52      969.12      7.36 o 
   3   4   7       42.62       44.90      1.86 o 
   4   4   7      708.27      712.02      8.77 o 
   5   4   7     1191.48     1193.17     11.02 o 
   6   4   7      176.09      179.25      7.06 o 
   7   4   7       70.05       73.06      4.03 o 
  -8   5   7      178.38      206.27      7.54 o 
  -7   5   7       55.84       65.44      6.55 o 
  -6   5   7      125.61      134.87      8.31 o 
  -5   5   7      369.97      356.47      5.00 o 
  -4   5   7     1092.68     1104.84      9.86 o 
  -3   5   7        2.61        2.48      1.29 o 
  -2   5   7       70.07       63.84      1.93 o 
  -1   5   7      238.49      187.83      2.54 o 
   0   5   7     1983.96     1969.91     13.20 o 
   1   5   7        0.13        2.05      0.97 o 
   2   5   7        0.17        1.39      1.42 o 
   3   5   7     4400.33     4307.53     30.33 o 
   4   5   7       45.51       54.50      2.29 o 
   5   5   7      108.58      116.92      4.66 o 
   6   5   7      557.58      520.96      8.11 o 
  -7   6   7       28.83       28.98      4.10 o 
  -6   6   7      202.34      202.91      6.82 o 
  -5   6   7       94.96       99.51      3.64 o 
  -4   6   7     1303.66     1299.04     16.29 o 
  -3   6   7      566.53      580.85      6.24 o 
  -2   6   7      327.18      317.69      4.63 o 
  -1   6   7      862.42      843.30      7.70 o 
   0   6   7      343.45      345.54      3.67 o 
   1   6   7     1296.28     1296.00     10.73 o 
   2   6   7     1375.82     1339.29     13.04 o 
   3   6   7      749.35      750.33      8.90 o 
   4   6   7      400.33      384.04     10.34 o 
   5   6   7       80.08       89.02      4.42 o 
   6   6   7        0.13        2.54      3.16 o 
  -7   7   7       80.96       77.72      4.21 o 
  -6   7   7       70.21       67.94      3.65 o 
  -5   7   7      284.61      314.58      5.99 o 
  -4   7   7     2224.07     2210.77     21.39 o 
  -3   7   7     1012.74     1044.35      9.60 o 
  -2   7   7     2499.80     2479.27     18.96 o 
  -1   7   7      331.80      309.41      6.92 o 
   0   7   7      230.52      241.19      3.67 o 
   1   7   7     1232.31     1223.12     12.09 o 
   2   7   7       30.64       35.90      2.32 o 
   3   7   7        1.69        1.77      1.94 o 
   4   7   7       26.30       33.42      2.98 o 
   5   7   7       20.65       23.29      4.79 o 
   6   7   7     1060.71     1090.14     38.45 o 
  -7   8   7      427.43      461.05      8.52 o 
  -6   8   7        0.15        0.19      2.78 o 
  -5   8   7      658.29      629.60      8.89 o 
  -4   8   7       16.99       18.25      2.45 o 
  -3   8   7      471.68      469.64      6.90 o 
  -2   8   7     2244.06     2164.94     19.89 o 
  -1   8   7        5.75        6.50      1.91 o 
   0   8   7      398.29      377.23      5.79 o 
   1   8   7        0.25        1.08      1.83 o 
   2   8   7     3274.81     3109.13     26.92 o 
   3   8   7       29.34       28.55      2.54 o 
   4   8   7       16.03       18.75      2.77 o 
   5   8   7       18.52       14.01      3.52 o 
  -6   9   7      200.21      195.98      5.88 o 
  -5   9   7      639.21      642.81     12.27 o 
  -4   9   7        5.09       10.28      2.53 o 
  -3   9   7      520.38      502.42      9.32 o 
  -2   9   7     1205.54     1173.58     15.83 o 
  -1   9   7        8.77        5.24      2.10 o 
   0   9   7      605.65      611.64     12.16 o 
   1   9   7       57.93       62.21      3.31 o 
   2   9   7        8.52       11.75      2.36 o 
   3   9   7     1132.16     1105.38     12.41 o 
   4   9   7     1042.97     1041.92     12.46 o 
   5   9   7       60.66       58.08      4.50 o 
  -5  10   7      627.35      610.96     11.24 o 
  -4  10   7       22.65       25.79      3.82 o 
  -3  10   7      206.51      198.63      6.29 o 
  -2  10   7      121.00      120.61      5.11 o 
  -1  10   7       46.90       53.91      3.80 o 
   0  10   7      116.10      125.57      8.65 o 
   1  10   7      777.00      716.13     14.01 o 
   2  10   7       69.48       67.22      3.48 o 
   3  10   7        8.90        7.43      2.58 o 
   4  10   7       97.68       94.71      5.17 o 
  -5  11   7        8.39        5.37      4.51 o 
  -4  11   7       40.12       41.95      4.78 o 
  -3  11   7        0.83        4.86      6.00 o 
  -2  11   7       16.26       16.70      3.80 o 
  -1  11   7     1229.77     1224.55     17.16 o 
   0  11   7      246.14      213.94      6.65 o 
   1  11   7      156.44      156.45      8.60 o 
   2  11   7       77.46       71.22      3.74 o 
   3  11   7      775.85      831.91     11.01 o 
  -3  12   7      100.58      111.54      5.95 o 
  -2  12   7        9.11        9.62      3.92 o 
  -1  12   7      319.26      311.88      8.53 o 
   0  12   7       36.76       30.47      5.40 o 
   1  12   7     1240.19     1237.54     24.75 o 
   2  12   7       31.46       32.83      6.35 o 
  -1  13   7      353.62      397.21      9.88 o 
   0  13   7       15.07       12.77      5.98 o 
  -8   0   8        9.34        7.44      5.26 o 
  -7   0   8       74.96       55.68      5.80 o 
  -6   0   8     1582.26     1574.61     27.52 o 
  -5   0   8     1990.65     2107.55     33.82 o 
  -4   0   8     6824.53     6607.14     92.51 o 
  -2   0   8      560.19      573.73      6.95 o 
  -1   0   8      675.34      660.62      7.97 o 
   0   0   8     6648.21     6406.13     61.05 o 
   1   0   8     1133.58     1176.73     24.11 o 
   2   0   8      175.32      142.76      3.83 o 
   3   0   8      285.14      277.09     10.81 o 
   4   0   8      200.03      201.88      5.24 o 
   5   0   8        0.88        1.15      2.54 o 
   6   0   8      423.66      457.10     13.21 o 
   7   0   8        4.46        1.74      4.82 o 
  -8   1   8       45.13       53.29      4.50 o 
  -7   1   8      247.80      249.30     11.32 o 
  -6   1   8      933.35      962.33     13.49 o 
  -5   1   8      301.46      292.23      6.27 o 
  -4   1   8       17.51       14.01      2.30 o 
  -3   1   8      311.02      311.39      4.20 o 
  -2   1   8     1729.04     1771.44     15.30 o 
  -1   1   8      701.84      754.37      6.27 o 
   0   1   8     1830.86     1908.13     14.02 o 
   1   1   8      847.01      914.83      9.97 o 
   2   1   8      813.84      809.16      7.32 o 
   3   1   8       64.86       54.19      1.94 o 
   4   1   8      657.03      672.02      7.04 o 
   5   1   8       13.04       13.34      2.01 o 
   6   1   8      729.23      682.82     11.66 o 
   7   1   8       25.60       30.48      4.49 o 
  -8   2   8       33.24       27.41      4.01 o 
  -7   2   8      123.33      154.55      5.88 o 
  -6   2   8      559.63      550.46     16.93 o 
  -5   2   8      617.40      635.41      9.83 o 
  -4   2   8       57.77       40.93      5.04 o 
  -3   2   8      643.84      694.38      7.38 o 
  -2   2   8     1490.63     1514.28     13.52 o 
  -1   2   8     1741.42     1782.19     13.08 o 
   0   2   8      441.93      469.94      4.66 o 
   1   2   8       40.26       54.64      2.78 o 
   2   2   8     6846.04     6744.79     46.00 o 
   3   2   8        7.12       10.57      1.94 o 
   4   2   8     1558.75     1546.94     12.94 o 
   5   2   8      315.52      298.94      5.63 o 
   6   2   8       21.13       15.67      3.59 o 
   7   2   8       47.47       47.79      3.66 o 
  -8   3   8       71.71       71.64      7.44 o 
  -7   3   8       34.92       35.66      3.81 o 
  -6   3   8       97.55       90.05      4.14 o 
  -5   3   8     1331.14     1368.30     17.02 o 
  -4   3   8       16.50       20.91      1.84 o 
  -3   3   8       18.56       27.74      1.72 o 
  -2   3   8      202.12      242.85      3.85 o 
  -1   3   8      280.79      311.68      3.42 o 
   0   3   8      233.39      205.52      2.24 o 
   1   3   8        7.51        5.38      0.86 o 
   2   3   8       22.73       23.11      3.28 o 
   3   3   8      372.28      410.71      5.02 o 
   4   3   8       78.05       72.89      2.99 o 
   5   3   8       19.41       16.79      2.14 o 
   6   3   8      451.18      444.79      8.95 o 
   7   3   8       23.39       25.77      3.35 o 
  -8   4   8        4.08        1.67      5.11 o 
  -7   4   8      610.35      610.27     15.97 o 
  -6   4   8      399.15      398.36      8.02 o 
  -5   4   8      855.62      820.45     10.72 o 
  -4   4   8       18.27       24.27      4.91 o 
  -3   4   8     1162.37     1164.20     11.34 o 
  -2   4   8       92.32      109.53      3.42 o 
  -1   4   8      355.20      329.14      4.00 o 
   0   4   8     1341.66     1367.58      9.64 o 
   1   4   8       18.50       17.13      1.52 o 
   2   4   8     6143.77     6071.95     41.15 o 
   3   4   8     1256.09     1233.91     10.57 o 
   4   4   8     4128.25     4030.44     29.04 o 
   5   4   8      291.10      309.20      6.75 o 
   6   4   8      164.21      146.54      4.85 o 
  -8   5   8       14.68        8.24      4.44 o 
  -7   5   8     1125.08     1103.80     16.76 o 
  -6   5   8      657.73      599.05     10.81 o 
  -5   5   8       34.87       34.69      2.17 o 
  -4   5   8       67.58       63.06      2.31 o 
  -3   5   8      742.50      696.60      7.58 o 
  -2   5   8     3861.20     3834.20     27.71 o 
  -1   5   8       18.14       18.76      1.54 o 
   0   5   8        9.47        9.85      1.11 o 
   1   5   8      585.29      598.32      6.94 o 
   2   5   8      885.71      897.98      9.62 o 
   3   5   8      197.15      190.81      3.57 o 
   4   5   8      418.78      417.80      5.62 o 
   5   5   8      391.49      369.00      5.65 o 
   6   5   8      150.22      137.80      7.53 o 
  -7   6   8      326.44      330.30     26.05 o 
  -6   6   8      335.83      338.82      8.56 o 
  -5   6   8      514.40      543.22      7.78 o 
  -4   6   8     2901.44     2876.46     22.05 o 
  -3   6   8      556.23      574.42      6.29 o 
  -2   6   8        5.71        5.10      1.47 o 
  -1   6   8      169.82      180.93      5.89 o 
   0   6   8     1590.98     1621.87     15.21 o 
   1   6   8      534.44      518.05      6.52 o 
   2   6   8       13.61       17.73      1.90 o 
   3   6   8      669.01      637.85     12.21 o 
   4   6   8      477.90      472.19     10.75 o 
   5   6   8       13.71        9.03      2.57 o 
   6   6   8      255.32      252.38      7.63 o 
  -7   7   8      113.75      110.64      5.95 o 
  -6   7   8       30.68       28.82      3.08 o 
  -5   7   8      840.02      832.29     10.40 o 
  -4   7   8     1354.16     1327.00     13.93 o 
  -3   7   8       46.44       49.88      2.32 o 
  -2   7   8       53.62       51.63      2.17 o 
  -1   7   8      161.83      168.56      3.88 o 
   0   7   8     3412.03     3278.94     28.28 o 
   1   7   8     2079.97     2049.97     18.49 o 
   2   7   8       28.38       34.11      2.41 o 
   3   7   8       37.44       35.76      2.60 o 
   4   7   8       52.61       48.79      3.12 o 
   5   7   8      764.76      813.01     10.78 o 
  -6   8   8       14.91       10.03      3.17 o 
  -5   8   8       25.96       23.96      2.95 o 
  -4   8   8       77.34       80.88      3.52 o 
  -3   8   8      394.39      383.09      6.23 o 
  -2   8   8     1001.19      977.12     10.88 o 
  -1   8   8     1746.80     1766.27     18.56 o 
   0   8   8     1597.58     1611.45     25.43 o 
   1   8   8      169.76      172.42      4.11 o 
   2   8   8      912.62      856.73     10.00 o 
   3   8   8      574.28      554.94      7.96 o 
   4   8   8      200.73      207.51      7.55 o 
   5   8   8       10.90        8.60      3.62 o 
  -6   9   8       16.49       18.82      3.58 o 
  -5   9   8      228.62      236.86      6.04 o 
  -4   9   8       87.07       87.90      3.87 o 
  -3   9   8      242.97      237.44      8.89 o 
  -2   9   8       14.88       24.62      4.41 o 
  -1   9   8      194.04      213.22      4.84 o 
   0   9   8      187.30      184.74      4.52 o 
   1   9   8      149.66      139.16      5.18 o 
   2   9   8      176.10      175.28      4.77 o 
   3   9   8       68.45       76.57      3.67 o 
   4   9   8       93.49       95.56      4.20 o 
  -5  10   8       97.04      106.60      5.49 o 
  -4  10   8        7.64        1.79      4.48 o 
  -3  10   8        4.24        6.01      3.30 o 
  -2  10   8        8.91       15.51      5.71 o 
  -1  10   8       41.69       38.75      3.88 o 
   0  10   8       80.65       70.93      4.20 o 
   1  10   8       81.91       94.00     12.10 o 
   2  10   8      709.72      723.26     12.01 o 
   3  10   8      153.50      137.15      4.69 o 
   4  10   8      106.96      102.71      6.16 o 
  -4  11   8       43.50       51.44      6.78 o 
  -3  11   8       30.13       32.00      4.41 o 
  -2  11   8       81.19       82.77      5.14 o 
  -1  11   8      204.59      230.47      7.21 o 
   0  11   8       74.43       72.22      6.20 o 
   1  11   8        8.89        7.04      3.55 o 
   2  11   8       21.05       22.43      3.90 o 
   3  11   8       63.12       68.44      4.20 o 
  -3  12   8       89.78       84.97      6.31 o 
  -2  12   8      164.99      173.88      7.23 o 
  -1  12   8        0.91        2.07      3.91 o 
   0  12   8      109.20      123.33      8.34 o 
   1  12   8       64.17       68.88      7.29 o 
  -8   1   9       24.79       16.49      3.94 o 
  -7   1   9      547.89      568.14     10.50 o 
  -6   1   9       16.66       11.16      3.92 o 
  -5   1   9     1730.98     1731.45     47.14 o 
  -4   1   9       72.49       86.09      5.06 o 
  -3   1   9      119.56      138.70      4.22 o 
  -2   1   9      807.48      805.72      8.16 o 
  -1   1   9      489.27      496.09      4.75 o 
   0   1   9     7005.70     6699.10     45.33 o 
   1   1   9      807.71      839.98      7.48 o 
   2   1   9       65.84       71.08      2.45 o 
   3   1   9      612.82      559.51      6.11 o 
   4   1   9     1521.71     1459.95     14.67 o 
   5   1   9       71.34       75.02      3.33 o 
   6   1   9        8.23        4.77      3.54 o 
  -8   2   9      166.22      170.53      8.36 o 
  -7   2   9      429.42      421.52     10.94 o 
  -6   2   9      181.97      190.04      5.85 o 
  -5   2   9      322.87      303.63      8.63 o 
  -4   2   9      428.12      409.76      7.34 o 
  -3   2   9      920.30      963.21      9.64 o 
  -2   2   9       85.38       93.26      5.87 o 
  -1   2   9      684.57      701.15      7.49 o 
   0   2   9      855.80      854.74      8.90 o 
   1   2   9        1.35        1.15      1.28 o 
   2   2   9     1763.37     1681.38     13.32 o 
   3   2   9     1457.04     1503.06     12.49 o 
   4   2   9     1221.95     1188.98     12.87 o 
   5   2   9        6.00        4.38      2.39 o 
   6   2   9      122.62      134.48      8.40 o 
  -7   3   9       25.55       18.90      3.53 o 
  -6   3   9      130.08      134.95      5.28 o 
  -5   3   9        8.78        4.67      2.43 o 
  -4   3   9     1434.11     1414.15     17.19 o 
  -3   3   9     3446.44     3246.58     27.13 o 
  -2   3   9     2236.68     2228.37     19.32 o 
  -1   3   9        0.64        2.75      1.24 o 
   0   3   9      116.94      127.78      1.91 o 
   1   3   9      357.29      371.64      4.43 o 
   2   3   9     2161.31     2205.13     16.82 o 
   3   3   9     2121.91     2112.15     19.24 o 
   4   3   9        3.49        1.97      2.06 o 
   5   3   9       85.73       96.95      3.03 o 
   6   3   9     1712.64     1779.45     23.49 o 
  -8   4   9      176.43      188.92     10.88 o 
  -7   4   9      192.37      206.84      9.58 o 
  -6   4   9      312.08      322.79      7.49 o 
  -5   4   9      242.35      238.32     14.57 o 
  -4   4   9      303.01      333.48     12.25 o 
  -3   4   9      356.05      350.59      5.14 o 
  -2   4   9     2039.19     1939.69     17.29 o 
  -1   4   9      140.59      128.09      2.71 o 
   0   4   9      114.01       99.49      2.10 o 
   1   4   9      965.55     1008.41      7.69 o 
   2   4   9      782.22      747.30      7.17 o 
   3   4   9      872.43      878.25      8.40 o 
   4   4   9       35.86       34.48      2.14 o 
   5   4   9      230.85      232.61      4.60 o 
   6   4   9       38.40       40.51      3.36 o 
  -7   5   9       82.31       84.18      5.18 o 
  -6   5   9      504.47      499.29      9.95 o 
  -5   5   9      651.59      631.18      8.58 o 
  -4   5   9       47.70       44.17      2.23 o 
  -3   5   9     1730.72     1722.61     16.38 o 
  -2   5   9     2043.82     2061.06     16.47 o 
  -1   5   9       43.62       54.95      3.50 o 
   0   5   9      896.71      863.72     10.65 o 
   1   5   9     1241.17     1199.27     11.77 o 
   2   5   9      318.05      301.38      4.27 o 
   3   5   9      240.83      252.10      4.20 o 
   4   5   9      675.58      652.87      7.47 o 
   5   5   9        0.01        0.00      2.14 o 
   6   5   9      279.12      297.43      6.60 o 
  -7   6   9        1.55        1.63      3.74 o 
  -6   6   9       32.12       26.51      3.78 o 
  -5   6   9     1218.07     1172.67     18.27 o 
  -4   6   9        0.11        1.80      1.68 o 
  -3   6   9        9.56        7.09      1.71 o 
  -2   6   9     1516.25     1497.80     12.57 o 
  -1   6   9       11.97        8.43      1.58 o 
   0   6   9      192.57      185.69      8.63 o 
   1   6   9     1228.42     1185.43     14.25 o 
   2   6   9      129.13      130.19      4.60 o 
   3   6   9       20.07       21.57      2.41 o 
   4   6   9        0.58        0.00      2.21 o 
   5   6   9      196.81      195.99      7.00 o 
  -7   7   9      520.60      565.38     12.75 o 
  -6   7   9      117.69      116.71      5.66 o 
  -5   7   9      509.87      543.24      8.21 o 
  -4   7   9      254.25      243.37      7.99 o 
  -3   7   9        9.83       10.98      1.84 o 
  -2   7   9      994.20     1026.55     10.55 o 
  -1   7   9       82.98       88.48      3.13 o 
   0   7   9     1224.74     1166.85     14.95 o 
   1   7   9       60.95       62.08      3.39 o 
   2   7   9       39.75       38.37      2.61 o 
   3   7   9      246.12      265.11      5.50 o 
   4   7   9      339.39      338.90      6.53 o 
   5   7   9       83.37       76.54      4.19 o 
  -6   8   9       14.43       10.82      4.17 o 
  -5   8   9        1.40        0.37      2.74 o 
  -4   8   9      148.56      153.76      4.70 o 
  -3   8   9       31.93       35.13      2.70 o 
  -2   8   9       53.38       56.40      4.85 o 
  -1   8   9     1021.58     1004.88     16.75 o 
   0   8   9     1208.85     1106.77     14.63 o 
   1   8   9      225.07      231.58      6.25 o 
   2   8   9      179.59      183.78      4.53 o 
   3   8   9      268.80      276.58      5.87 o 
   4   8   9      607.39      605.32     10.26 o 
   5   8   9      102.31      105.27      4.66 o 
  -6   9   9      136.88      163.65      5.57 o 
  -5   9   9        2.96        3.13      3.11 o 
  -4   9   9      460.82      460.64      7.69 o 
  -3   9   9      163.88      162.68      6.33 o 
  -2   9   9       91.74       88.68     10.03 o 
  -1   9   9      785.96      796.41      9.89 o 
   0   9   9      133.79      116.09      4.74 o 
   1   9   9      118.10      106.13      4.73 o 
   2   9   9       93.25       92.91      4.82 o 
   3   9   9     1145.96     1112.01     13.72 o 
   4   9   9        0.25        0.58      3.05 o 
  -5  10   9       89.32      101.24      5.85 o 
  -4  10   9      516.44      520.39     10.57 o 
  -3  10   9      421.23      408.59     14.11 o 
  -2  10   9      173.78      178.51      6.25 o 
  -1  10   9      378.84      397.64     21.13 o 
   0  10   9      261.71      271.62     14.31 o 
   1  10   9      955.30     1016.25     14.84 o 
   2  10   9      225.55      222.88     12.70 o 
   3  10   9      781.42      765.22     14.02 o 
  -4  11   9      116.75      118.27      6.96 o 
  -3  11   9     1020.31     1020.82     15.99 o 
  -2  11   9      653.33      700.67     12.55 o 
  -1  11   9      132.50      116.30      7.84 o 
   0  11   9       33.75       34.39      5.44 o 
   1  11   9        0.12        1.30      3.55 o 
   2  11   9       51.41       56.79      5.98 o 
  -2  12   9      539.83      517.96     11.04 o 
  -1  12   9       89.28      100.01      8.20 o 
   0  12   9      324.78      354.65     12.91 o 
  -8   0  10      389.27      404.73     13.89 o 
  -7   0  10      506.29      502.47     13.93 o 
  -6   0  10       55.11       52.05      5.48 o 
  -5   0  10     1698.54     1713.60     29.34 o 
  -4   0  10      196.76      165.24      6.78 o 
  -3   0  10      944.25      862.72     16.62 o 
  -2   0  10      477.85      461.09     10.74 o 
  -1   0  10     2158.46     2121.82     24.38 o 
   0   0  10     3697.88     3735.99     37.22 o 
   1   0  10        4.90        2.63      2.88 o 
   2   0  10     3155.24     3132.18     32.46 o 
   3   0  10      752.96      746.82     10.76 o 
   4   0  10     2570.01     2512.90     27.86 o 
   5   0  10      115.33      112.77     19.24 o 
   6   0  10      146.18      159.35      9.03 o 
  -8   1  10       33.28       23.72      4.51 o 
  -7   1  10      557.15      539.32     10.49 o 
  -6   1  10      478.33      466.78      9.00 o 
  -5   1  10      140.48      145.27      5.14 o 
  -4   1  10      103.51      101.01      3.98 o 
  -3   1  10        1.93        2.03      2.03 o 
  -2   1  10     2325.81     2412.95     37.21 o 
  -1   1  10      467.03      439.79      5.56 o 
   0   1  10      716.59      720.56      6.65 o 
   1   1  10      650.23      641.05      6.34 o 
   2   1  10     1013.71     1017.39      9.14 o 
   3   1  10       14.97       12.40      1.72 o 
   4   1  10        2.27        5.18      1.79 o 
   5   1  10        6.71        7.02      2.50 o 
   6   1  10       41.89       40.77      3.59 o 
  -8   2  10        0.51        1.00      3.82 o 
  -7   2  10      298.25      321.85     12.19 o 
  -6   2  10      139.35      148.47      5.45 o 
  -5   2  10       51.43       41.92      3.13 o 
  -4   2  10     3333.43     3325.76     35.44 o 
  -3   2  10      473.36      504.27     16.40 o 
  -2   2  10        1.21        3.96      1.40 o 
  -1   2  10       64.23       51.71      2.89 o 
   0   2  10      489.83      451.26      4.89 o 
   1   2  10     1131.67     1150.19      9.76 o 
   2   2  10      817.75      737.39      7.30 o 
   3   2  10       10.37       10.55      1.68 o 
   4   2  10      378.35      426.33      6.69 o 
   5   2  10       90.96       89.84      3.86 o 
   6   2  10      449.70      465.62      8.22 o 
  -8   3  10       50.76       45.27      4.97 o 
  -7   3  10      142.52      132.98      5.66 o 
  -6   3  10       16.73       22.05      3.22 o 
  -5   3  10      102.65      101.10      4.37 o 
  -4   3  10      107.49      108.25      7.71 o 
  -3   3  10      687.16      720.95     10.56 o 
  -2   3  10     1834.51     1800.92     16.68 o 
  -1   3  10       64.77       72.20      2.48 o 
   0   3  10      160.45      153.68      3.71 o 
   1   3  10     3008.06     3052.97     22.29 o 
   2   3  10      165.83      162.74      3.28 o 
   3   3  10       60.50       52.33      2.95 o 
   4   3  10       54.25       48.13      3.02 o 
   5   3  10       45.79       49.13      3.12 o 
   6   3  10       21.72       19.44      3.82 o 
  -7   4  10       11.73       10.92      3.74 o 
  -6   4  10       38.41       32.22      3.72 o 
  -5   4  10        0.83        1.85      2.55 o 
  -4   4  10     1780.51     1749.64     32.01 o 
  -3   4  10        0.57        2.75      1.75 o 
  -2   4  10      456.92      463.51      6.20 o 
  -1   4  10     1146.47     1132.25      9.88 o 
   0   4  10     1808.06     1787.40     16.42 o 
   1   4  10     1474.99     1397.52     10.11 o 
   2   4  10     1923.80     1912.38     14.93 o 
   3   4  10      954.18      891.19      9.01 o 
   4   4  10       62.72       60.48      2.83 o 
   5   4  10        2.46        0.42      2.26 o 
   6   4  10      949.30     1003.87     12.52 o 
  -7   5  10      110.09      129.25      6.31 o 
  -6   5  10       29.73       34.44      3.28 o 
  -5   5  10      417.18      418.24      8.41 o 
  -4   5  10      109.21       91.51      3.42 o 
  -3   5  10      136.77      142.04      3.30 o 
  -2   5  10      828.75      814.34      7.97 o 
  -1   5  10      152.59      158.89      4.57 o 
   0   5  10     1117.67     1091.79     16.64 o 
   1   5  10      444.39      453.96      7.92 o 
   2   5  10      956.95      911.68      8.58 o 
   3   5  10       19.81       24.24      2.34 o 
   4   5  10       22.90       22.14      2.35 o 
   5   5  10        1.86        2.12      2.48 o 
  -7   6  10       89.06      103.87      6.14 o 
  -6   6  10        9.10        3.23      3.64 o 
  -5   6  10      441.71      416.45      6.98 o 
  -4   6  10       10.77       11.74      2.07 o 
  -3   6  10      273.36      280.89      4.54 o 
  -2   6  10     1383.01     1309.21     11.48 o 
  -1   6  10     1601.61     1608.81     13.38 o 
   0   6  10      259.46      296.34      6.44 o 
   1   6  10       40.82       43.16      3.39 o 
   2   6  10     2594.60     2578.85     35.32 o 
   3   6  10        3.32        4.22      3.76 o 
   4   6  10     1323.62     1326.94     14.55 o 
   5   6  10      118.60      124.77      4.72 o 
  -6   7  10      635.48      599.85     11.87 o 
  -5   7  10      378.36      387.86      8.79 o 
  -4   7  10        2.90        2.91      2.11 o 
  -3   7  10      585.98      556.03      6.69 o 
  -2   7  10      290.66      282.85      4.61 o 
  -1   7  10       90.90       93.59      3.23 o 
   0   7  10      405.29      377.40      7.62 o 
   1   7  10      138.90      141.01      8.49 o 
   2   7  10       36.03       40.38      3.65 o 
   3   7  10       29.34       30.69      2.86 o 
   4   7  10      490.09      461.50      7.86 o 
   5   7  10        0.88        1.64      3.26 o 
  -6   8  10      446.18      462.88     12.57 o 
  -5   8  10       16.98       13.79      3.18 o 
  -4   8  10      380.44      387.85      8.26 o 
  -3   8  10      196.67      208.02      5.16 o 
  -2   8  10      499.42      525.55      7.63 o 
  -1   8  10      163.82      149.67      4.33 o 
   0   8  10       76.83       79.31      7.78 o 
   1   8  10      191.58      177.04      7.98 o 
   2   8  10       29.32       28.92      3.48 o 
   3   8  10     1284.57     1314.77     16.77 o 
   4   8  10      519.92      508.86      8.41 o 
  -5   9  10       67.43       53.24      3.99 o 
  -4   9  10      569.32      574.67     17.20 o 
  -3   9  10       27.41       22.96      3.59 o 
  -2   9  10      875.62      860.74     13.23 o 
  -1   9  10        0.04        1.94      2.79 o 
   0   9  10      419.88      434.51      8.79 o 
   1   9  10     1691.78     1603.25     20.35 o 
   2   9  10       30.87       28.95      6.15 o 
   3   9  10        6.36        7.93      3.66 o 
  -4  10  10      323.94      317.86      8.68 o 
  -3  10  10       18.52       16.87      4.10 o 
  -2  10  10       33.68       35.13      4.31 o 
  -1  10  10       78.79       90.68      7.04 o 
   0  10  10      351.62      363.58      8.41 o 
   1  10  10      260.26      256.40      7.41 o 
   2  10  10       29.07       37.69      4.22 o 
   3  10  10       15.07       18.24      4.44 o 
  -3  11  10       33.42       28.73      4.73 o 
  -2  11  10        0.35        0.61      3.97 o 
  -1  11  10       40.75       48.02      6.09 o 
   0  11  10      792.29      830.50     19.12 o 
   1  11  10      663.76      717.33     12.83 o 
  -8   1  11        3.13        0.64      4.23 o 
  -7   1  11       12.77       11.41      3.63 o 
  -6   1  11      558.74      507.75     12.32 o 
  -5   1  11       12.09       13.69      2.94 o 
  -4   1  11       32.11       39.46      3.22 o 
  -3   1  11     2909.15     2758.04     30.11 o 
  -2   1  11      467.19      462.08     10.85 o 
  -1   1  11     1101.09     1095.99     14.21 o 
   0   1  11       25.45       23.41      1.92 o 
   1   1  11      869.37      837.73      7.89 o 
   2   1  11     1646.28     1699.81     13.87 o 
   3   1  11      129.37      116.44      3.19 o 
   4   1  11       40.35       44.46      2.74 o 
   5   1  11       41.93       42.52      3.53 o 
   6   1  11     1347.46     1374.85     19.21 o 
  -7   2  11      269.52      276.01     10.34 o 
  -6   2  11      116.59      131.31      7.09 o 
  -5   2  11      573.74      531.08      9.57 o 
  -4   2  11      158.11      138.37      4.85 o 
  -3   2  11      177.15      177.30      5.22 o 
  -2   2  11     2689.92     2646.05     29.44 o 
  -1   2  11      269.11      259.67      4.45 o 
   0   2  11      162.12      168.44      3.79 o 
   1   2  11     2022.35     2060.14     15.97 o 
   2   2  11     1027.94      952.87      8.97 o 
   3   2  11        5.02        4.23      1.79 o 
   4   2  11      179.00      184.36      4.81 o 
   5   2  11        0.37        0.00      2.75 o 
  -7   3  11      186.44      192.20      7.03 o 
  -6   3  11      139.23      141.37      5.67 o 
  -5   3  11     1776.50     1802.66     31.57 o 
  -4   3  11       50.44       49.78      3.36 o 
  -3   3  11        6.23        6.08      2.59 o 
  -2   3  11     2173.20     2067.25     31.41 o 
  -1   3  11      250.57      253.62      4.53 o 
   0   3  11     6856.10     6772.20     55.08 o 
   1   3  11      309.05      291.06      4.27 o 
   2   3  11       10.31        6.53      1.63 o 
   3   3  11        1.04        1.15      2.11 o 
   4   3  11       86.18       90.14      3.63 o 
   5   3  11      142.80      140.23      5.46 o 
  -7   4  11      105.80      104.22      6.75 o 
  -6   4  11       67.79       71.55      4.60 o 
  -5   4  11       32.23       20.43      3.32 o 
  -4   4  11        1.24        2.27      2.43 o 
  -3   4  11       38.16       41.59      3.14 o 
  -2   4  11      252.37      246.04      4.61 o 
  -1   4  11       43.36       42.38      2.01 o 
   0   4  11      425.34      444.67      6.31 o 
   1   4  11      388.27      365.71      5.78 o 
   2   4  11      535.10      560.03      6.29 o 
   3   4  11       59.12       62.61      2.66 o 
   4   4  11      698.36      717.10      8.13 o 
   5   4  11       28.39       25.34      2.83 o 
  -7   5  11       13.77       10.35      4.16 o 
  -6   5  11        4.08        3.13      3.42 o 
  -5   5  11      239.70      226.76      6.67 o 
  -4   5  11       64.30       68.67      3.29 o 
  -3   5  11      539.21      523.34      7.46 o 
  -2   5  11      127.55      128.82      3.26 o 
  -1   5  11      565.15      539.61      7.12 o 
   0   5  11     2090.39     2033.13     18.71 o 
   1   5  11       11.93       16.40      2.67 o 
   2   5  11      353.23      361.18      7.66 o 
   3   5  11      622.04      616.22      7.16 o 
   4   5  11       50.84       51.07      2.87 o 
   5   5  11        2.73        3.97      2.63 o 
  -6   6  11       23.53       19.14      4.03 o 
  -5   6  11      291.96      304.40      6.32 o 
  -4   6  11       84.82       83.89      3.59 o 
  -3   6  11       91.12       99.98      2.99 o 
  -2   6  11      121.17      112.10      3.54 o 
  -1   6  11     1163.20     1180.99     12.30 o 
   0   6  11       10.36        7.07      2.60 o 
   1   6  11       43.26       48.82      3.48 o 
   2   6  11       14.86       14.05      3.97 o 
   3   6  11      177.89      171.82      4.84 o 
   4   6  11      182.53      187.86      5.39 o 
  -6   7  11      230.42      247.96      8.27 o 
  -5   7  11       51.94       56.64      4.70 o 
  -4   7  11      212.73      224.04      5.60 o 
  -3   7  11     1883.25     1887.59     15.92 o 
  -2   7  11      356.95      345.96     13.32 o 
  -1   7  11      235.79      234.22      6.67 o 
   0   7  11        0.05        0.00      2.62 o 
   1   7  11        4.65        3.27      2.68 o 
   2   7  11      409.50      413.53      9.32 o 
   3   7  11        4.55        5.06      3.26 o 
   4   7  11        0.89        2.61      2.91 o 
  -5   8  11       32.15       45.44      8.58 o 
  -4   8  11      261.02      284.93      6.19 o 
  -3   8  11      819.71      809.24     10.29 o 
  -2   8  11       20.20       19.22      2.79 o 
  -1   8  11      209.95      207.24      6.18 o 
   0   8  11        4.94       13.09      3.04 o 
   1   8  11       21.64       21.46      3.35 o 
   2   8  11      303.41      289.94      7.76 o 
   3   8  11      101.53      115.90      5.52 o 
  -5   9  11      409.39      449.65     10.49 o 
  -4   9  11       41.17       37.08      4.47 o 
  -3   9  11      136.52      143.96      6.00 o 
  -2   9  11      342.86      357.36      7.10 o 
  -1   9  11        6.37        3.22      3.19 o 
   0   9  11      306.69      325.19      9.74 o 
   1   9  11      120.26      103.35      5.03 o 
   2   9  11        1.38        3.38      3.46 o 
   3   9  11      158.85      152.78      8.47 o 
  -4  10  11        0.07        0.00      4.14 o 
  -3  10  11        1.65        2.98      3.98 o 
  -2  10  11      336.64      364.16     12.44 o 
  -1  10  11       56.68       40.95      5.62 o 
   0  10  11      387.20      407.11     12.30 o 
   1  10  11      541.39      549.57     10.75 o 
   2  10  11       42.67       45.20      4.87 o 
  -2  11  11        2.55        1.60      5.80 o 
   0  11  11      169.14      178.44     10.12 o 
  -7   0  12      155.76      183.26     10.08 o 
  -6   0  12       46.78       37.98      5.77 o 
  -5   0  12      161.04      165.16      8.16 o 
  -4   0  12     2390.18     2358.88     38.29 o 
  -3   0  12     2351.05     2165.12     35.17 o 
  -2   0  12       17.42       22.82      3.77 o 
  -1   0  12     1622.20     1560.65     26.76 o 
   0   0  12     1050.14     1048.68     19.89 o 
   1   0  12     1407.97     1372.38     16.46 o 
   2   0  12      236.25      217.68      8.63 o 
   3   0  12       27.91       19.40      2.90 o 
   4   0  12      437.06      436.95     13.01 o 
   5   0  12      143.03      171.25      9.29 o 
  -7   1  12      195.12      223.01      7.59 o 
  -6   1  12      213.66      234.08      6.81 o 
  -5   1  12      490.77      449.36      8.89 o 
  -4   1  12        0.54        1.53      2.43 o 
  -3   1  12      227.97      242.00     14.28 o 
  -2   1  12      784.82      763.85     11.42 o 
  -1   1  12     1845.24     1852.01     21.77 o 
   0   1  12      576.09      564.58      7.22 o 
   1   1  12       58.71       49.69      2.16 o 
   2   1  12      207.19      193.95      3.82 o 
   3   1  12        1.05        0.00      1.85 o 
   4   1  12      170.15      172.61      4.82 o 
   5   1  12       10.63       11.81      3.09 o 
  -7   2  12      291.16      324.89      9.60 o 
  -6   2  12       41.63       44.49      4.24 o 
  -5   2  12      646.76      622.51     12.90 o 
  -4   2  12      516.98      474.88     10.00 o 
  -3   2  12      118.03      106.17      4.70 o 
  -2   2  12     1154.66     1123.60     14.94 o 
  -1   2  12     3201.24     3193.40     34.38 o 
   0   2  12       60.01       75.76      2.87 o 
   1   2  12       85.28       86.22      3.05 o 
   2   2  12      321.93      366.33      7.11 o 
   3   2  12       36.09       26.75      2.59 o 
   4   2  12     1405.80     1363.46     14.68 o 
   5   2  12       26.41       32.05      3.48 o 
  -7   3  12       15.11        6.18      3.83 o 
  -6   3  12        9.66        6.85      3.74 o 
  -5   3  12     1047.64     1015.30     14.71 o 
  -4   3  12      113.63      123.18      4.96 o 
  -3   3  12      105.69      113.46      7.13 o 
  -2   3  12       40.89       48.72      3.22 o 
  -1   3  12      479.52      502.93      6.79 o 
   0   3  12       15.29       16.43      2.06 o 
   1   3  12       15.11       15.30      2.13 o 
   2   3  12        1.57        0.45      2.05 o 
   3   3  12      180.46      179.48      6.01 o 
   4   3  12        6.78       13.48      2.79 o 
   5   3  12       83.74       87.68      3.75 o 
  -7   4  12      500.23      500.09     10.81 o 
  -6   4  12      222.32      213.33      7.10 o 
  -5   4  12      100.62       94.70      9.92 o 
  -4   4  12      152.07      143.45      7.04 o 
  -3   4  12      821.96      817.07     12.15 o 
  -2   4  12      354.82      356.60      7.38 o 
  -1   4  12     1053.59      996.94     11.66 o 
   0   4  12      398.11      387.58      6.07 o 
   1   4  12      123.19      129.88      4.88 o 
   2   4  12      186.86      186.87      5.85 o 
   3   4  12      722.17      742.55      8.05 o 
   4   4  12     1603.05     1608.34     15.82 o 
   5   4  12       29.39       24.15      3.11 o 
  -6   5  12      263.92      260.16     11.97 o 
  -5   5  12        1.40        2.07      3.23 o 
  -4   5  12        6.54        7.81      2.56 o 
  -3   5  12       10.98        8.35      2.27 o 
  -2   5  12      284.61      294.76      4.69 o 
  -1   5  12      776.31      767.82     15.37 o 
   0   5  12        0.10        3.15      2.55 o 
   1   5  12      197.31      181.32      5.77 o 
   2   5  12      245.45      249.26      6.63 o 
   3   5  12      200.78      205.81      6.60 o 
   4   5  12      334.88      362.76      6.76 o 
  -6   6  12       23.48       26.73      4.36 o 
  -5   6  12        0.03        1.28      2.74 o 
  -4   6  12     1068.95     1032.89     12.64 o 
  -3   6  12      183.92      172.47      4.71 o 
  -2   6  12      217.79      200.05      4.15 o 
  -1   6  12       11.74       12.00      2.88 o 
   0   6  12      505.36      467.23      8.75 o 
   1   6  12      278.70      279.07      6.82 o 
   2   6  12       40.53       44.59      3.97 o 
   3   6  12      406.42      432.53      9.30 o 
   4   6  12      276.38      282.65      7.54 o 
  -6   7  12        0.44        1.22      4.37 o 
  -5   7  12        0.91        1.97      3.82 o 
  -4   7  12      474.42      467.91      8.92 o 
  -3   7  12      887.49      891.27     11.04 o 
  -2   7  12      172.71      170.70      5.81 o 
  -1   7  12      135.73      121.92      5.04 o 
   0   7  12     1447.92     1408.31     18.14 o 
   1   7  12      665.91      717.15     20.50 o 
   2   7  12      692.75      668.48     11.72 o 
   3   7  12        0.92        0.00      3.20 o 
  -5   8  12      382.74      388.57     14.75 o 
  -4   8  12       13.43       14.04      3.73 o 
  -3   8  12      176.55      181.81      5.38 o 
  -2   8  12     1058.61     1077.12     15.15 o 
  -1   8  12     1009.17      955.99     14.05 o 
   0   8  12       69.24       72.60      5.95 o 
   1   8  12      458.06      485.13     10.61 o 
   2   8  12      449.63      430.79      9.38 o 
   3   8  12        8.22        4.16      3.83 o 
  -4   9  12       53.97       53.25      6.89 o 
  -3   9  12        2.10        1.16      3.79 o 
  -2   9  12      340.46      335.57      8.27 o 
  -1   9  12      291.89      300.77      8.80 o 
   0   9  12       78.56       78.30      4.92 o 
   1   9  12       49.30       37.14      4.38 o 
   2   9  12      810.88      834.12     14.09 o 
  -3  10  12        2.84        1.03      4.19 o 
  -2  10  12      251.20      251.72     11.06 o 
  -1  10  12       21.06       28.37      5.84 o 
   0  10  12       53.07       49.51      4.58 o 
   1  10  12      177.90      184.24      7.27 o 
  -7   1  13        9.51       10.15      4.08 o 
  -6   1  13       88.80       66.17      4.85 o 
  -5   1  13      244.68      240.92      7.01 o 
  -4   1  13      106.60      104.05      5.28 o 
  -3   1  13     1015.75     1017.91     14.40 o 
  -2   1  13      240.03      253.47      9.65 o 
  -1   1  13      357.00      354.85      7.53 o 
   0   1  13     1944.79     1926.92     33.98 o 
   1   1  13        7.70        3.49      2.04 o 
   2   1  13      620.62      634.26      7.21 o 
   3   1  13      242.18      235.26      4.70 o 
   4   1  13       26.55       23.11      3.01 o 
  -7   2  13      148.06      170.49      6.95 o 
  -6   2  13      159.88      151.38      6.37 o 
  -5   2  13      431.69      407.58      8.81 o 
  -4   2  13       18.76       23.21      3.21 o 
  -3   2  13       11.45       12.15      3.43 o 
  -2   2  13      329.22      336.93      8.65 o 
  -1   2  13       18.93       20.20      3.04 o 
   0   2  13     1260.23     1246.60     27.57 o 
   1   2  13      200.72      181.77      4.52 o 
   2   2  13      463.02      455.86      7.11 o 
   3   2  13        1.31        0.08      2.44 o 
   4   2  13      528.85      541.48      8.46 o 
  -7   3  13        6.93       10.56      4.46 o 
  -6   3  13       78.30       81.86      5.23 o 
  -5   3  13       17.93       14.75      3.46 o 
  -4   3  13        8.22        6.46      3.05 o 
  -3   3  13     3013.85     2884.47     32.22 o 
  -2   3  13      118.08      113.63      4.69 o 
  -1   3  13     1158.50     1175.57     16.10 o 
   0   3  13      516.10      488.90      7.04 o 
   1   3  13        6.06        7.33      2.24 o 
   2   3  13     2710.21     2631.91     35.93 o 
   3   3  13        7.13        7.97      2.59 o 
   4   3  13       90.56      100.44      3.52 o 
  -6   4  13        4.96        5.87      3.90 o 
  -5   4  13       27.20       24.46      3.89 o 
  -4   4  13      128.66      120.88      5.40 o 
  -3   4  13      305.96      298.17      7.28 o 
  -2   4  13      424.20      434.33     14.04 o 
  -1   4  13       62.91       53.50      3.65 o 
   0   4  13       53.70       47.65      2.90 o 
   1   4  13       68.46       62.89      3.93 o 
   2   4  13      106.07      108.44      5.01 o 
   3   4  13        0.18        0.00      3.28 o 
   4   4  13       33.13       35.56      3.04 o 
  -6   5  13      240.06      226.60      8.13 o 
  -5   5  13      240.23      251.19      9.43 o 
  -4   5  13       38.66       35.21      3.22 o 
  -3   5  13     1206.79     1203.33     13.51 o 
  -2   5  13     1537.77     1569.59     27.74 o 
  -1   5  13       34.72       34.97      2.76 o 
   0   5  13      307.90      332.31      8.07 o 
   1   5  13        0.78        3.79      2.66 o 
   2   5  13      159.85      151.48     12.97 o 
   3   5  13       27.50       25.79      3.82 o 
   4   5  13       61.80       73.47     11.10 o 
  -6   6  13        9.46       12.17      4.51 o 
  -5   6  13       85.85       71.56      4.13 o 
  -4   6  13      338.13      350.94     12.15 o 
  -3   6  13       77.17       91.39      4.18 o 
  -2   6  13      912.28      909.25     13.59 o 
  -1   6  13       20.34       16.09      3.25 o 
   0   6  13       34.06       30.80      3.62 o 
   1   6  13      349.36      356.21     10.19 o 
   2   6  13      154.08      151.55      5.99 o 
   3   6  13      169.93      175.03      6.90 o 
  -5   7  13      221.07      224.60      7.55 o 
  -4   7  13        3.87        1.41      3.00 o 
  -3   7  13       16.77       10.97      2.93 o 
  -2   7  13      295.10      314.57      7.63 o 
  -1   7  13      239.51      253.21      7.02 o 
   0   7  13     1192.97     1180.57     28.49 o 
   1   7  13       91.27       89.72      4.83 o 
   2   7  13       36.80       31.65      3.92 o 
   3   7  13      643.02      695.03     12.70 o 
  -4   8  13       88.25       84.99      8.13 o 
  -3   8  13      192.39      160.64      6.73 o 
  -2   8  13       67.40       71.76      4.91 o 
  -1   8  13      230.82      255.84      7.14 o 
   0   8  13      413.44      450.34      9.52 o 
   1   8  13      213.56      204.09      7.04 o 
   2   8  13       29.73       25.72      5.80 o 
  -2   9  13      129.05      139.13      5.97 o 
  -1   9  13      565.50      580.78     19.74 o 
   0   9  13      272.48      286.29     11.32 o 
   1   9  13       42.59       40.72      9.45 o 
  -6   0  14      133.16      124.28      8.05 o 
  -4   0  14       83.95       80.16      6.57 o 
  -3   0  14     2730.19     2723.12     43.82 o 
  -2   0  14     1156.66     1113.99     22.18 o 
  -1   0  14     1752.99     1669.70     29.56 o 
   0   0  14      844.52      800.76     17.75 o 
   1   0  14        1.82        4.93      3.66 o 
   2   0  14      848.90      825.84     18.18 o 
   3   0  14      381.71      391.12      9.32 o 
   4   0  14     1674.67     1702.59     21.85 o 
  -6   1  14      147.48      157.81     11.30 o 
  -5   1  14      227.89      192.11      8.05 o 
  -4   1  14       71.06       59.79      5.37 o 
  -3   1  14      151.69      157.01      5.83 o 
  -2   1  14       13.26       15.40      5.22 o 
  -1   1  14      768.62      764.68     12.16 o 
   0   1  14      206.92      230.68      6.69 o 
   1   1  14        0.02        3.53      2.92 o 
   2   1  14      257.98      243.19      5.50 o 
   3   1  14      232.68      264.78      5.19 o 
   4   1  14      125.32      137.10      4.86 o 
  -6   2  14       54.65       62.37      5.06 o 
  -5   2  14      202.63      186.06      6.56 o 
  -4   2  14      674.77      640.92     11.34 o 
  -3   2  14       24.62       32.88      3.76 o 
  -2   2  14       15.01       10.40      2.94 o 
  -1   2  14       78.26       90.41      4.32 o 
   0   2  14       53.98       53.30      3.71 o 
   1   2  14      510.59      510.73     15.09 o 
   2   2  14       68.46       67.42      3.60 o 
   3   2  14      386.30      387.92      8.88 o 
   4   2  14      840.83      865.11     22.39 o 
  -6   3  14        7.92        7.72      3.93 o 
  -5   3  14        8.00        8.27      3.65 o 
  -4   3  14       75.00       73.69      4.39 o 
  -3   3  14       36.96       42.88      3.82 o 
  -2   3  14       21.22       27.98      5.37 o 
  -1   3  14      201.22      198.27     12.32 o 
   0   3  14       34.65       25.24      3.51 o 
   1   3  14      273.93      286.33      6.18 o 
   2   3  14       42.89       51.55      4.61 o 
   3   3  14      140.76      150.81      7.02 o 
   4   3  14        0.18        1.86      3.97 o 
  -6   4  14       22.83       27.41      4.64 o 
  -5   4  14      114.51      106.88      5.56 o 
  -4   4  14      280.23      284.18      7.59 o 
  -3   4  14      860.59      842.47     13.18 o 
  -2   4  14      105.52      123.96      5.15 o 
  -1   4  14      126.14      128.78      5.43 o 
   0   4  14        4.73        6.40      3.14 o 
   1   4  14      947.46      953.84     14.09 o 
   2   4  14        0.12        0.99      3.36 o 
   3   4  14       26.61       26.38      4.15 o 
  -5   5  14      562.42      546.34     11.01 o 
  -4   5  14      105.88      103.95      4.71 o 
  -3   5  14      257.58      264.81      5.94 o 
  -2   5  14      251.40      240.78      7.13 o 
  -1   5  14      621.26      604.36     10.78 o 
   0   5  14      297.31      291.75     11.05 o 
   1   5  14      223.42      215.69      8.02 o 
   2   5  14      613.58      608.71     11.22 o 
   3   5  14       12.00       12.39      3.87 o 
  -5   6  14      568.69      550.71      9.24 o 
  -4   6  14        5.36        3.03      3.08 o 
  -3   6  14      231.24      208.05      6.97 o 
  -2   6  14      840.22      867.70     19.45 o 
  -1   6  14      316.61      321.93     11.28 o 
   0   6  14      350.60      356.62      8.24 o 
   1   6  14      212.28      203.37      6.82 o 
   2   6  14      265.52      290.20      8.58 o 
  -4   7  14       34.04       39.31      3.85 o 
  -3   7  14      204.55      191.32     10.19 o 
  -2   7  14        5.45        4.21      5.33 o 
  -1   7  14       14.32        3.12      3.51 o 
   0   7  14       47.93       59.12      4.53 o 
   1   7  14       90.15       87.19      5.30 o 
   2   7  14      277.90      300.54      8.61 o 
  -3   8  14       12.83        9.21      5.95 o 
  -2   8  14       23.28       25.61      5.77 o 
  -1   8  14       61.61       71.62      8.49 o 
   0   8  14       30.23       31.95      4.45 o 
   1   8  14      153.22      182.92      7.41 o 
  -6   1  15       62.93       61.28      5.23 o 
  -5   1  15      282.20      282.11      8.03 o 
  -4   1  15       26.93       24.99      3.94 o 
  -3   1  15      307.18      285.81      8.29 o 
  -2   1  15        1.33        5.13      3.29 o 
  -1   1  15      427.01      410.41      8.94 o 
   0   1  15       37.43       40.09      4.00 o 
   1   1  15       74.07       70.53      4.46 o 
   2   1  15     1244.44     1322.62     18.34 o 
   3   1  15        0.08        0.00      3.70 o 
  -6   2  15       31.06       37.85      5.00 o 
  -5   2  15       72.37       60.80      4.96 o 
  -4   2  15      116.64      109.11      6.28 o 
  -3   2  15        3.11        1.78      3.12 o 
  -2   2  15      983.36      952.21     14.52 o 
  -1   2  15      123.42      131.15      6.67 o 
   0   2  15       97.25       96.40      5.04 o 
   1   2  15       83.00      108.26     10.61 o 
   2   2  15      210.43      214.75      9.87 o 
   3   2  15      228.53      235.32     11.55 o 
  -5   3  15      380.63      369.72      9.83 o 
  -4   3  15      111.44      114.07      5.63 o 
  -3   3  15      109.13      110.69      7.20 o 
  -2   3  15      202.31      198.37      6.53 o 
  -1   3  15      245.86      267.37      7.37 o 
   0   3  15     1458.28     1437.11     44.92 o 
   1   3  15      298.29      312.75     11.75 o 
   2   3  15       37.85       46.64      4.72 o 
   3   3  15       83.64       71.44      5.15 o 
  -5   4  15       94.19       85.50      5.56 o 
  -4   4  15       86.75       87.94      5.32 o 
  -3   4  15       55.26       61.84      6.82 o 
  -2   4  15       19.72       23.18      4.73 o 
  -1   4  15      127.87      126.76      7.06 o 
   0   4  15      876.76      859.12     19.60 o 
   1   4  15      105.21      104.58      7.87 o 
   2   4  15        3.33        1.10      4.39 o 
  -5   5  15       80.49       96.15      4.84 o 
  -4   5  15        2.10        0.96      3.01 o 
  -3   5  15      618.81      598.93     11.38 o 
  -2   5  15       71.81       67.62      4.64 o 
  -1   5  15     1363.26     1367.83     27.01 o 
   0   5  15      423.91      417.19     13.75 o 
   1   5  15       16.16        9.21      3.74 o 
   2   5  15      570.99      608.09     11.52 o 
  -4   6  15      219.48      234.11      6.73 o 
  -3   6  15      340.17      386.80     14.13 o 
  -2   6  15        0.07        0.00      5.30 o 
  -1   6  15      330.33      358.97     12.44 o 
   0   6  15      136.09      123.88      8.05 o 
   1   6  15      131.52      149.29      6.28 o 
  -3   7  15      531.00      547.31     16.22 o 
  -2   7  15       51.34       48.79      7.15 o 
  -1   7  15      236.05      255.71     11.75 o 
   0   7  15       47.58       58.59      5.18 o 
  -5   0  16      183.36      181.48     10.52 o 
  -4   0  16      110.53      123.58      8.38 o 
  -3   0  16     1270.86     1230.08     24.97 o 
  -2   0  16      166.00      162.87      9.32 o 
  -1   0  16       75.84       70.04      6.42 o 
   0   0  16      123.67      109.58      7.87 o 
   1   0  16     1929.94     1958.08     34.97 o 
   2   0  16        4.11        3.95      5.59 o 
  -5   1  16      303.42      310.06      8.95 o 
  -4   1  16      160.27      167.75      7.00 o 
  -3   1  16      212.70      212.20      7.12 o 
  -2   1  16      131.78      129.28      5.68 o 
  -1   1  16      302.19      300.74      8.04 o 
   0   1  16       84.84       85.07      4.87 o 
   1   1  16       18.09       14.58      3.96 o 
   2   1  16        1.98        2.10      3.89 o 
  -5   2  16      293.32      289.14     11.14 o 
  -4   2  16        4.53        2.75      3.71 o 
  -3   2  16       36.88       34.89      5.11 o 
  -2   2  16      595.16      606.67     11.83 o 
  -1   2  16      322.23      344.81     23.00 o 
   0   2  16       60.07       61.97      4.81 o 
   1   2  16      341.24      315.71     20.37 o 
   2   2  16      216.45      254.29     11.14 o 
  -5   3  16      132.11      123.44      6.51 o 
  -4   3  16       18.12       24.02      4.48 o 
  -3   3  16        4.77        5.80      3.65 o 
  -2   3  16      272.56      276.80      8.12 o 
  -1   3  16       87.99       87.87      5.15 o 
   0   3  16        4.16        7.99      3.82 o 
   1   3  16        0.06        0.65      5.37 o 
   2   3  16       54.10       72.33      7.22 o 
  -4   4  16        2.39        4.46      4.18 o 
  -3   4  16        8.50        9.15      4.10 o 
  -2   4  16      330.55      326.25     11.14 o 
  -1   4  16      107.42      115.55      5.74 o 
   0   4  16      473.83      523.35     15.71 o 
   1   4  16        0.06        2.03      4.97 o 
  -4   5  16        2.26        5.17      4.35 o 
  -3   5  16        5.41        0.36      3.84 o 
  -2   5  16        8.90        5.84      4.11 o 
  -1   5  16       58.83       61.30      7.33 o 
   0   5  16        4.27        6.67      5.98 o 
   1   5  16       28.66       28.47      6.13 o 
  -3   6  16      465.53      460.12     19.59 o 
  -2   6  16       48.93       62.61      7.62 o 
  -1   6  16        0.03        1.38      5.37 o 
   0   6  16       19.87       18.03      5.95 o 
  -4   1  17      505.47      486.08     16.34 o 
  -3   1  17       55.37       56.05      4.97 o 
  -2   1  17        2.19        2.88      3.73 o 
  -1   1  17      665.02      667.96     31.13 o 
   0   1  17      452.75      501.67     10.62 o 
   1   1  17      453.91      485.31     10.79 o 
  -4   2  17        3.70        1.27      6.13 o 
  -3   2  17        1.50        0.32      4.03 o 
  -2   2  17      125.34      130.44      6.53 o 
  -1   2  17      306.84      317.06     15.11 o 
   0   2  17      172.41      156.01      6.48 o 
   1   2  17        4.30        2.18      4.17 o 
  -3   3  17      868.62      875.37     14.91 o 
  -2   3  17        8.04        5.34      4.21 o 
  -1   3  17      567.15      568.52     34.61 o 
   0   3  17       41.20       52.89      5.11 o 
  -3   4  17      228.83      230.94      8.07 o 
  -2   4  17      145.77      146.44     16.67 o 
  -1   4  17       86.59       75.99     11.93 o 
   0   4  17        1.45        0.07      5.44 o 
  -2   0  18      159.96      188.48     10.99 o 
  -1   0  18      106.42       99.43      8.74 o 
                                                 
